# Supplementary material for: Gut mycobiome dysbiosis in rats showing retinal changes indicative of diabetic retinopathy
Source: PLoS One. 2022 Apr 19;17(4):e0267080. doi: 10.1371/journal.pone.0267080 (PMC9017887; doi:10.1371/journal.pone.0267080)
Supplement: S2 Table — (XLSX) [file pone.0267080.s005.xlsx]

## Sheet: CTDMDRC_Rat_FungalBiom_Final
#OTU ID	taxonomy	CT1-1	CT1-2	CT1-3	CT1-4	CT1-5	CT1-6	CT2-6A	CT2-7	CT2-8	CT2-9	CT2-10	CT2-10A	CT3-11	CT3-12	CT3-13	CT3-14	CT3-15	CT3-16	CT4-13	CT4-15	CT4-16	CT4-17	CT4-18	CT4-19	DM1-1	DM1-2	DM1-3	DM1-4	DM1-5	DM1-6	DM2-9	DM2-10	DM2-11	DM2-12	DM2-13	DM2-14	DRC1-15	DRC1-18	DRC1-25	DRC2-15	DRC2-18	DRC2-21	DRC2-22	DRC2-23
SH1173553.08FU_KT385710_reps	k__Fungi; p__Basidiomycota; c__Wallemiomycetes; o__Wallemiales; f__Wallemiaceae; g__Wallemia; s__Wallemia_sebi	0	0	0	0	0	0.108903	0.00471617	0.00427126	0.00435854	0.00453673	0.00428465	0.00426162	0.00423629	0.00402928	0.00430367	0.0165542	0.00428804	0.00431585	0	0	0	0	0	0	0	0	0	0	0	0	0	0	0	0	0.00322323	0	0	0	0	0	0	0	0	0
SH1244510.08FU_EF042285_reps	k__Fungi; p__Ascomycota; c__Saccharomycetes; o__Saccharomycetales; f__Saccharomycetaceae; g__Saccharomyces; s__Saccharomyces_cerevisiae	0	0	0	0	0.000749201	0.018462	0.00359775	0.00479169	0.0036292	0.00377757	0.00356767	0.00354849	0.0035274	0.00335503	0.00358351	0.00359775	0.00357049	0.00359365	0	0.0113294	0	0.0305007	0	0.0116738	2.9737e-05	2.97424e-05	2.94464e-05	0.00131853	2.94063e-05	2.9523e-05	0	0	0	0.00158913	0	0	0	0	0	0.0206578	0	0	0.00308053	0
SH1239092.08FU_KU847907_reps	k__Fungi; p__Basidiomycota; c__Agaricomycetes; o__Agaricales; f__unidentified; g__unidentified; s__unidentified	0.0212859	0.00771752	0.00559803	0.00711684	0.00582052	0.0134845	0.0120484	0.0063078	0.0251578	0.0105729	0.00861244	0.00839958	0.00925639	0.00933827	0.0172518	0.00671293	0.0111507	0.00704906	0.00617488	0.0143042	0.0149888	0.00654009	0.00979408	0.00767517	0.0276672	0.00695072	0.00738553	0.00848168	0.0037188	0.0070717	0.0125509	0.0143726	0.0164776	0.00569986	0.00718239	0.00168998	0.0108145	0.0094943	0.00375961	0.00682295	0.00835502	0.0184905	0.00607859	0.00502262
SH1188690.08FU_KJ546149_reps	k__Fungi; p__Ascomycota; c__Saccharomycetes; o__Saccharomycetales; f__unidentified; g__unidentified; s__unidentified	0.00101475	0.00101985	0.00102915	0.00778441	0.00104663	0.0010178	0.00592309	0.00212166	0.0134846	0.00560582	0	0	0	0	0.002421	0.0220569	0.00258729	0	0.00105266	0.0269219	0.00103034	0.00103505	0.00101587	0.00103734	0	0.00487829	0	0.332946	0	0	0.0196976	0.0216772	0.0539088	0.0342674	0.0337076	0.0254741	0	0.0472065	0	0	0	0	0	0
SH2597893.08FU_MK018238_reps	k__Fungi; p__Mortierellomycota; c__Mortierellomycetes; o__Mortierellales; f__Mortierellaceae; g__Mortierella; s__unidentified	0	0	0	0	0	0	0	0	0	0	0	0	0.035262	0	0	0	0.00018921	0	0	0	0	0	0	0	0.00492985	0.00125419	0.00124172	0.00124395	0.00124002	0.00124494	0	1.40851e-05	0	0	0	0.0197212	0	0	0	0	0.00616663	0	0	0
New.ReferenceOTU8	k__Fungi; p__Basidiomycota; c__Agaricomycetes; o__Agaricales; o__Agaricales_unclassified; o__Agaricales_unclassified; o__Agaricales_unclassified; o__Agaricales_unclassified	3.31019	4.03876	4.10799	3.35791	2.90783	4.22925	3.21696	3.00635	4.01242	2.421	2.43953	4.01137	4.13754	3.14611	4.40878	2.53847	3.62694	3.52969	2.60517	3.30881	2.85846	2.91933	4.5915	2.5715	3.76298	3.22547	3.09512	4.31456	1.63492	3.49827	3.46588	3.35661	3.67603	2.39781	3.3456	1.2904	3.42524	3.81421	3.14104	4.34891	4.17108	3.69743	3.49574	4.6457
New.ReferenceOTU9	k__Fungi; p__Ascomycota; c__Sordariomycetes; o__Hypocreales; f__Nectriaceae; g__Cylindrocladiella; s__Cylindrocladiella_variabilis; s__Cylindrocladiella_variabilis_unclassified	0.282835	0	0	0	0	0	0.0099395	0.0098256	0.0100264	0.0104363	0.00985641	0.0102342	0.00974515	0.00926894	0.00990015	0.00993949	0.0649528	0.00992818	0	0	0	0	0	0	0	0	0	0	0	0	0	0	0	0	0.0131859	0	0	0	0	0	0	0	0	0
New.ReferenceOTU0	k__Fungi; k__Fungi_unclassified; k__Fungi_unclassified; k__Fungi_unclassified; k__Fungi_unclassified; k__Fungi_unclassified; k__Fungi_unclassified; k__Fungi_unclassified	0.0107246	0.00864792	0.00515565	0.0117993	0.0151817	0.0152793	0.016003	0.0125651	0.00977928	0.0138178	0.0261841	0.0166066	0.00953834	0.00870141	0.0071987	0.0721472	0.00927351	0.0147115	0.00371314	0.0527652	0.0159842	0.118594	0.0111663	0.0102341	0.0156713	0.0189068	0.00492388	0.0043435	0.00621706	0.0162792	0.0149545	0.0261829	0.00882936	0.00551373	0.00766356	0.00692192	0.021467	0.00699395	0.00549406	0.00324614	0.00996577	0.0222857	0.00748299	0.0279448
New.ReferenceOTU1	k__Fungi; p__Basidiomycota; c__Agaricomycetes; o__Agaricales; f__Lyophyllaceae; g__Termitomyces; g__Termitomyces_unclassified; g__Termitomyces_unclassified	0.0334673	0.00324002	0.00326955	0.00324968	0.00332509	0.00323349	0.055231	0	0	0	0.0348	0.0153853	0	0	0	0	0	0.0297024	0.00334424	0.00325286	0.0306853	0.00328831	0.00322738	0.00694221	0.121568	0.00180971	0.00179171	0.00553467	0.00178927	0.00179637	0.000146447	0.0714458	0	9.21888e-05	0.0404848	7.92815e-06	0.00918996	0	0.0182772	0	0	0	0	0
New.ReferenceOTU2	k__Fungi; p__Basidiomycota; c__Agaricomycetes; o__Agaricales; f__Agaricaceae; f__Agaricaceae_unclassified; f__Agaricaceae_unclassified; f__Agaricaceae_unclassified	1.85829	1.3993	1.06644	0.980501	1.17845	2.3219	1.38867	1.77194	1.31071	0.984675	1.7539	1.7617	2.46059	1.80162	1.65671	1.0141	2.37789	2.20896	1.49446	2.09638	2.02998	2.4839	2.50319	1.0884	1.95139	1.29816	1.70168	1.98326	1.51248	2.24762	1.8232	1.84345	1.59381	1.26367	1.44968	0.817933	1.19812	2.19776	1.80004	1.30083	0.645995	1.98904	3.07429	3.34162
New.ReferenceOTU7	k__Fungi; p__Ascomycota; c__Sordariomycetes; o__Hypocreales; f__Hypocreaceae; g__Trichoderma; g__Trichoderma_unclassified; g__Trichoderma_unclassified	0.121199	0.00401721	0.00405382	0.00498568	0.00412269	0.0289709	0.126258	0	0.0504348	0	0	0.0551178	0.0236925	0	0.0738419	0.0129434	0	0	0.00414643	0.00455992	0.0040585	0.104593	0.00400153	0.0304804	0.00401197	0.10445	0.00397277	0.00397991	0.00602192	0.0039831	0	0	0.0595842	0.073602	0	0.00146655	0.0267977	0	0	0.00906173	0.0101045	0.00190533	0.00189245	0.00188967
New.ReferenceOTU327	k__Fungi; k__Fungi_unclassified; k__Fungi_unclassified; k__Fungi_unclassified; k__Fungi_unclassified; k__Fungi_unclassified; k__Fungi_unclassified; k__Fungi_unclassified	0.00608823	0.00215367	0.00438413	0.010298	0.00922356	0.00780688	0.0154343	0.00456186	0.00483643	0.0134126	0.00933484	0.00644881	0.00648892	0.00763117	0.00233667	0.040738	0.0025847	0.00296657	0.00196044	0.0271913	0.00834151	0.0487357	0.00648528	0.00436115	0.0104708	0.0152542	0.0040017	0.00262615	0.00573234	0.00640457	0.00527475	0.0156065	0.0121275	0.00303666	0.0102187	0.00452006	0.00941647	0.00456155	0.0016452	0.00178185	0.00765853	0.0161074	0.0047869	0.00194996
New.ReferenceOTU326	k__Fungi; p__Basidiomycota; c__Agaricomycetes; o__Agaricales; f__Marasmiaceae; g__Marasmius; g__Marasmius_unclassified; g__Marasmius_unclassified	1.78877	0.707138	0.73143	1.5329	0.810229	0.654908	0.93889	1.22756	0.944775	0.780131	1.43646	1.27448	0.496992	0.783015	0.509865	0.835276	1.34145	1.20519	0.382214	1.19513	1.20191	0.846067	0.744153	1.08954	0.61938	1.04914	1.47208	0.543986	0.12841	1.14354	1.02154	0.437374	1.09404	0.604575	0.990564	0.192825	0.571938	1.29467	0.602076	1.47122	0.299742	0.780017	0.340616	1.21641
New.ReferenceOTU325	k__Fungi; p__Basidiomycota; c__Agaricomycetes; o__Polyporales; f__Polyporaceae; f__Polyporaceae_unclassified; f__Polyporaceae_unclassified; f__Polyporaceae_unclassified	0.00152501	0.00153267	0.00154664	0.00153724	0.0065752	0.00152958	0.0270127	0	0.0311426	0	0.0102995	0	0	0	0	0.00782907	0	0	0.0384133	0.00153875	0.00154843	0.00155551	0.00152669	0.00155895	0	0	0	0	0	0	0	0.00112841	0.000528359	0.0462367	0	0	0.0179665	0.0262915	0	0.00302998	0.00304156	0.00306172	0.0384055	0.00303655
New.ReferenceOTU322	k__Fungi; p__Basidiomycota; c__Agaricomycetes; o__Cantharellales; f__Ceratobasidiaceae; g__Thanatephorus; s__Thanatephorus_cucumeris; s__Thanatephorus_cucumeris_unclassified	0.0995456	0.00316204	0	0	0.0492102	0.0366034	0	0	0	0	0	0	0	0	0	0	0	0	0.0122421	0.00560497	0.00286896	0.0551583	0.0222164	0.0350357	0	0	0.0689429	0.0251889	0	0	0	0	0	0	0	0	0	0	0	0	0.156221	0.0473266	0	0.0230495
New.ReferenceOTU321	k__Fungi; k__Fungi_unclassified; k__Fungi_unclassified; k__Fungi_unclassified; k__Fungi_unclassified; k__Fungi_unclassified; k__Fungi_unclassified; k__Fungi_unclassified	0	0	0	0	0	0	0.000193519	0.083767	0.0648262	0	0	0.0323862	0.000393989	0	0	0	0.0891177	0.123973	0	0	0	0	0	0	0	0	0	0	0	0	0.0672783	0.000564207	0.0110955	0.00454787	0.00205114	0.00320931	0.0357387	0	0	0	0	0	0	0
New.ReferenceOTU429	k__Fungi; p__Basidiomycota; c__Malasseziomycetes; o__Malasseziales; f__Malasseziaceae; g__Malassezia; s__Malassezia_restricta; s__Malassezia_restricta_unclassified	1.19022	0.77668	1.13101	1.98438	0.865901	1.4368	1.7451	1.8086	1.80753	1.00426	1.43942	1.36526	1.04587	2.1813	1.80082	1.47194	1.32409	2.26519	0.893815	1.5116	1.43711	1.03453	0.809985	2.08342	0.894733	1.04392	1.13863	1.37011	1.34926	0.933972	1.71778	1.54134	1.94295	1.43623	1.35945	0.474945	1.15802	2.28772	0.718556	0.49383	1.18968	0.616271	2.18511	0.696799
New.ReferenceOTU424	k__Fungi; p__Ascomycota; c__Dothideomycetes; o__Pleosporales; f__Cucurbitariaceae; g__Pyrenochaetopsis; s__Pyrenochaetopsis_leptospora; s__Pyrenochaetopsis_leptospora_unclassified	0.262671	0	0	0	0	0	0.0103462	0.0102277	0.0104367	0.0108633	0.0102597	0.0410949	0.0101439	0.00964822	0.0112597	0.0103462	0.0102678	0.0103344	0	0	0	0	0	0	0	0	0	0	0	0	0	0	0	0.0325931	0	0	0	0	0	0	0	0	0	0
New.ReferenceOTU426	k__Fungi; p__Ascomycota; c__Sordariomycetes; o__Hypocreales; f__Nectriaceae; f__Nectriaceae_unclassified; f__Nectriaceae_unclassified; f__Nectriaceae_unclassified	0	0	0	0	0	0	0.00445095	0	0	0.0195876	0	0	0	0	0	0	0	0.0146195	0	0	0	0	0	0	0	0	0	0	0	0	0.0177661	0.0141052	0	0.0391622	0	0.000188783	0.0528423	0	0	0	0	0	0	0
New.ReferenceOTU420	k__Fungi; p__Ascomycota; c__Orbiliomycetes; o__Orbiliales; f__Orbiliaceae; f__Orbiliaceae_unclassified; f__Orbiliaceae_unclassified; f__Orbiliaceae_unclassified	0.00203781	0.00204805	0.00206671	0.00205415	0.00210182	0.00204392	0	0	0	0	0	0	0.0435777	0	0	0	0	0	0.00241202	0.00205616	0.0020691	0.00207857	0.00204005	0.00208316	0	0	0	0	0	0	0	0	0	0	0	0	0	0	0	0	0	0	0	0
New.ReferenceOTU133	k__Fungi; k__Fungi_unclassified; k__Fungi_unclassified; k__Fungi_unclassified; k__Fungi_unclassified; k__Fungi_unclassified; k__Fungi_unclassified; k__Fungi_unclassified	0	0	0	0	0	0	0	0	0.00021185	0.000230443	0.00879351	0	0	0.00141966	0	0.0156336	0.0236512	0	0	0	0	0	0	0	0	0	0	0	0	0	0	0.000564207	0	0.00581117	0.0369206	0	0.105126	0.0831195	0.068978	0.752038	0	0	0	0
New.ReferenceOTU137	k__Fungi; p__Basidiomycota; c__Agaricomycetes; o__Agaricales; f__Lyophyllaceae; g__Termitomyces; s__Termitomyces_heimii; s__Termitomyces_heimii_unclassified	5.57264	5.49235	4.69987	6.3235	5.10446	5.47155	6.77122	6.45434	6.365	4.38669	5.80284	4.71225	6.47066	4.20559	5.93378	5.40958	4.42039	5.41674	4.20628	6.27693	5.93336	5.20949	7.22223	5.99034	5.66649	5.75977	6.46754	3.22995	3.39043	4.62345	5.05049	4.75016	5.58473	4.10722	5.07369	1.85678	4.91934	6.95767	5.32136	7.05287	9.30324	6.52956	5.96914	5.27986
New.ReferenceOTU138	k__Fungi; p__Ascomycota; c__Dothideomycetes; o__Pleosporales; f__Pleosporaceae; g__Curvularia; s__Curvularia_tuberculata; s__Curvularia_tuberculata_unclassified	0	0	0	0	0.0246325	0.341165	0.0549488	0.0261277	0.0266616	0.046618	0.0262097	0.0260687	0.0259138	0.0246475	0.0268043	0.0264306	0.0262304	0.0264005	0.0125715	0.220028	0	0	0	0	0.00474876	0.00474962	0.00470236	0.00471082	0.00664029	0.130965	0.025428	0	0	0	0.0624635	0.0804107	0	0	0	0	0	0	0	0
New.ReferenceOTU139	k__Fungi; k__Fungi_unclassified; k__Fungi_unclassified; k__Fungi_unclassified; k__Fungi_unclassified; k__Fungi_unclassified; k__Fungi_unclassified; k__Fungi_unclassified	0.0088267	0.00526502	0.0374508	0.0032025	0.0103644	0.00927358	0.0166139	0.00856385	0.00489198	0.0132739	0.0132994	0.00685677	0.00758483	0.00331456	0.00202954	0.0614231	0.00461934	0.0109965	0.00965374	0.0176232	0.0042791	0.0143505	0.00641877	0.00402379	0.00603139	0.015908	0.00679951	0.00971321	0.0163617	0.0107774	0.0192675	0.0163101	0.0169595	0.00830747	0.0236529	0.00663975	0.0257979	0.00815456	0.00295812	0.010821	0.00938376	0.00611638	0.00348442	0.0058303
New.ReferenceOTU259	k__Fungi; k__Fungi_unclassified; k__Fungi_unclassified; k__Fungi_unclassified; k__Fungi_unclassified; k__Fungi_unclassified; k__Fungi_unclassified; k__Fungi_unclassified	0.00263932	0.000236503	0.00149924	0.00201643	0.0016181	0.00215299	0.00368464	0.00289457	0.00254277	0.00403271	0.00305058	0.00547633	0.00247144	0.00270644	0.00251075	0.00852248	0.00288096	0.00329944	0.000756952	0.0136012	0.00654625	0.0266778	0.00189016	0.0038615	0.00415562	0.0036689	0.000704547	0.000769497	0.000178255	0.00140436	0.00124422	0.00196744	0.00116741	0.00050482	0.00164274	0.00077166	0.00202304	0.0013111	0.00096278	0.000862225	0.00212234	0.0060637	0.00115268	0.00112668
New.ReferenceOTU256	k__Fungi; p__Basidiomycota; c__Agaricomycetes; o__Agaricales; f__Schizophyllaceae; g__Schizophyllum; s__Schizophyllum_commune; s__Schizophyllum_commune_unclassified	0.204935	0.017829	0.0371332	0.0249497	0.0314138	0.0481891	0.119774	0.173014	0.0818881	0	0.0436389	0.120546	0.176786	0.18178	0	0.0385748	0.187203	0.0790262	0.404719	0.115531	0.0165047	0.0962626	0.0888793	0.146504	0.0275681	0.0530974	0.10933	0.0153299	0.00677852	0.00680542	0	0.0200068	0.0594323	0.0820947	0.0540262	0.0155148	0.030303	0.0139069	0.0608696	0.00812852	0.00815957	0.00821367	0.0999959	0.00814616
New.ReferenceOTU255	k__Fungi; k__Fungi_unclassified; k__Fungi_unclassified; k__Fungi_unclassified; k__Fungi_unclassified; k__Fungi_unclassified; k__Fungi_unclassified; k__Fungi_unclassified	0.00564957	0	0.00506031	0.00684559	0.00499441	0.0112435	0.0171219	0.0153977	0.0148727	0.0159527	0.0174346	0.0154147	0.0152625	0.0148395	0.0151641	0.0276873	0.0157947	0.0167231	0	0.055587	0.0098963	0.189232	0.00984786	0.00626668	0.0108305	0.0150433	0.00342758	0.00234646	0.00286982	0.0061565	0.00343259	0.00745098	0.00500174	0.00403285	0.00273899	0.00323193	0.00565635	0.00422782	0.00435839	0.00229656	0.0090782	0.023893	0.0045561	0.00225014
New.ReferenceOTU253	k__Fungi; p__Basidiomycota; c__Agaricomycetes; o__Agaricales; o__Agaricales_unclassified; o__Agaricales_unclassified; o__Agaricales_unclassified; o__Agaricales_unclassified	3.79303	2.81166	3.30792	3.37274	3.30832	3.30778	3.96313	3.08536	3.09408	2.57286	2.94329	3.12025	3.37481	2.48673	4.22971	3.02558	3.08072	4.23385	3.00276	3.92122	3.5254	3.13329	4.33955	2.48663	3.5966	2.39573	3.13043	2.23627	4.26208	4.97397	3.65097	3.37865	3.37358	2.01704	3.36154	1.50684	3.2985	3.93424	2.42651	4.27304	3.61269	3.19221	3.32779	5.03907
New.ReferenceOTU252	k__Fungi; k__Fungi_unclassified; k__Fungi_unclassified; k__Fungi_unclassified; k__Fungi_unclassified; k__Fungi_unclassified; k__Fungi_unclassified; k__Fungi_unclassified	0	0	0	0	0	0	0	0	0	0	0	0	0	0	0	0	0	0	0	0	0	0	0	0	0	0	0	0	0	0	0	0	0	0	0	0.0147251	0	0	0.0531888	0	0	0	0	0
New.ReferenceOTU250	k__Fungi; p__Basidiomycota; c__Agaricomycetes; o__Polyporales; f__Polyporaceae; g__Trametes; g__Trametes_unclassified; g__Trametes_unclassified	0.00690762	0.00694234	0.00700561	0.00696303	0.0339618	0.00692835	0.0422874	0.00430899	0.0572351	0	0.04897	0	0	0	0	0.0196657	0	0	0.00716566	0.00696986	0.0070137	0.0070458	0.00691525	0.00706137	0.0021913	0.0128283	0.00216989	0.00217379	0.00216693	0.0119918	0	0	0	0.0334768	0.0151565	0	0.000255277	0.0283598	0.0271078	0	0	0	0	0
New.ReferenceOTU442	k__Fungi; p__Ascomycota; c__Sordariomycetes; o__Hypocreales; f__Nectriaceae; g__Fusarium; s__Fusarium_chlamydosporum; s__Fusarium_chlamydosporum_unclassified	0.0348194	0.159164	0.0386981	0.518124	0.118279	0.323682	0.150139	0.307165	0	0.250518	0.191335	0.169884	0	0.0796666	0.192107	0.0915186	0.549996	0.15574	0.128563	0.315386	0.132239	0.0527954	0.101215	0.0355944	0.564453	0.139509	0.028904	0.028956	0.0288646	0.0407265	0.16909	0.168835	0.164248	0.042533	0.289555	0	0.138584	0.17048	0.000566869	0.0648005	0.0152562	0.0156199	0.388862	0.0320204
New.ReferenceOTU112	k__Fungi; p__Ascomycota; c__Dothideomycetes; o__Capnodiales; f__Mycosphaerellaceae; g__Mycosphaerella; s__Mycosphaerella_tassiana; s__Mycosphaerella_tassiana_unclassified	0.603561	0.940652	0.522711	0.920288	0.246559	0.423573	0.501412	0.921414	0.516873	0.274454	0.708645	0.57037	0.220498	0	0.409813	0.297619	0.853771	0.522795	0.151202	0.325729	0.476772	0.214759	0.183746	0.154969	0.175723	0.336773	0.120419	0.191827	0.849686	0.28365	0.492229	0.296496	0.257702	0.201831	0.697613	0.105302	0.456218	0.362616	0.18136	0.0905623	0.871055	0.312216	0.11309	0.0807378
New.ReferenceOTU113	k__Fungi; p__Ascomycota; c__Dothideomycetes; o__Pleosporales; f__Pleosporaceae; g__Bipolaris; g__Bipolaris_unclassified; g__Bipolaris_unclassified	0.0331452	0.0333118	0.0336154	0.204298	0.0343673	0.228023	0	0.0733917	0.192355	0	0.0639371	0.0579508	0.0862618	0.0397366	0.429197	0	0.262247	0.117517	0.0343833	0.080722	0.0336542	0.275507	0.0331818	0.0338829	0.0175124	0.288452	0.0173412	0.0173724	0.0173176	0.0173863	0.07709	0.0349391	0.124055	0.0914833	0.0665793	0	0.126167	0.0443803	0.0279557	0.0150246	0.0630688	0.101267	0.0150794	0.0150572
New.ReferenceOTU446	k__Fungi; p__Ascomycota; c__Eurotiomycetes; o__Eurotiales; f__Aspergillaceae; g__Penicillium; g__Penicillium_unclassified; g__Penicillium_unclassified	0.000995554	0.00100056	0.00100968	0.00100354	0.00102683	0.000998541	0	0	0	0	0	0.0476306	0	0	0	0	0	0	0.0276497	0.00100452	0.00101084	0.00101547	0.000996652	0.00101771	0	0	0	0	0	0	0.0404835	0.0440081	0	0	0.028716	0	0.0426312	0	0.0320365	0	0	0	0	0
New.ReferenceOTU444	k__Fungi; p__Ascomycota; c__Saccharomycetes; o__Saccharomycetales; f__Saccharomycetales_fam_Incertae_sedis; g__Candida; s__Candida_tropicalis; s__Candida_tropicalis_unclassified	0.000362492	0.000364314	0.000367634	0.0003654	0.00037388	0.32421	4.24471e-05	0.153302	7.35529e-05	0.0367011	0.00374828	0.00126354	0.00151051	0.00298409	0.000549606	0.00152821	0.00248331	0.0554931	0.000376033	0.000365758	0.000368059	0.00768175	0.000362892	0.00037056	0	0	0	0	0	0	0.0145624	0.0112841	0.00422687	0.133404	0.000293021	0.0011327	2.02832	0.868425	0	0.343221	0.344533	0.346817	0.348017	0.412998
New.ReferenceOTU117	k__Fungi; p__Ascomycota; c__Dothideomycetes; o__Pleosporales; f__Didymellaceae; g__Didymella; s__Didymella_exigua; s__Didymella_exigua_unclassified	0	0	0	0	0	0	0	0.00020088	0.0175836	0	0	0	0.00768279	0	0	0	0	0	0	0	0	0	0	0	0	0	0	0	0.096193	0	0.00492852	0.00579327	0.028844	0.00513783	0.0050466	0.00534687	0	0	0.0254649	0	0	0	0	0
New.ReferenceOTU378	k__Fungi; p__Basidiomycota; c__Agaricomycetes; o__Agaricales; f__Agaricaceae; g__Chlorophyllum; s__Chlorophyllum_molybdites; s__Chlorophyllum_molybdites_unclassified	1.37562	1.74194	2.23439	1.14593	1.118	1.45081	1.68863	1.67862	1.49963	0.870157	1.49967	1.11173	1.2993	1.09454	2.23578	0.966955	1.90148	1.03612	1.08446	1.37208	1.38857	1.7626	1.56012	1.3669	2.7172	1.67393	1.57259	1.84463	0.572444	0.717162	1.68812	1.70746	1.15849	1.09242	1.84923	0.374801	1.37476	1.73474	1.51497	1.55906	2.25903	1.42371	2.28323	2.57024
New.ReferenceOTU146	k__Fungi; p__Basidiomycota; c__Agaricomycetes; o__Agaricales; o__Agaricales_unclassified; o__Agaricales_unclassified; o__Agaricales_unclassified; o__Agaricales_unclassified	0	0	0	0	0	0.0513002	0.00237625	0.00234902	0.00239702	0.00249502	0.00235639	0.00234372	0.00232979	0.00221594	0.00236684	0.00237625	0.00235825	0.00277381	0	0	0	0	0	0	0	0	0	0	0	0	0	0	0	0	0	0	0	0	0	0	0	0	0	0
New.ReferenceOTU370	k__Fungi; p__Basidiomycota; c__Agaricomycetes; o__Agaricales; o__Agaricales_unclassified; o__Agaricales_unclassified; o__Agaricales_unclassified; o__Agaricales_unclassified	0.00296126	0.415409	0.00300327	0.0376272	0.0256979	0.0341359	0.0440127	0.0223572	0.0243824	0.0140201	0.126312	0.0421774	0.104456	0	0.0243179	0.0697825	0.166243	0.0687505	0.00307188	0.193478	0.0179193	0.0630048	0.0446571	0.00302717	0.00918023	0.0117558	0.247347	0.1161	0.00907814	0.0203369	0.186382	0.0454568	0.023725	0.0389589	0.0547137	0.0292458	0.0056491	0.0296188	0.0499662	0.00586968	0.0058921	0.0942687	0.00692139	0.00588242
New.ReferenceOTU373	k__Fungi; p__Basidiomycota; c__Agaricomycetes; o__Auriculariales; f__Auriculariaceae; g__Auricularia; g__Auricularia_unclassified; g__Auricularia_unclassified	39.1192	35.8067	34.6236	38.2126	26.9966	35.2026	37.5127	33.7755	34.7762	26.7819	37.1987	34.0059	29.9451	24.1987	36.7766	42.3157	34.5001	33.4811	25.5214	33.9514	30.8203	31.6541	37.3378	31.7551	35.0125	32.9419	35.5297	37.1916	41.9598	33.4145	33.937	39.671	34.6525	27.9212	41.1104	18.4562	38.4514	33.7557	26.5614	31.0908	37.5647	38.6035	38.9682	32.9665
New.ReferenceOTU377	k__Fungi; p__Basidiomycota; c__Agaricomycetes; o__Polyporales; f__Polyporaceae; g__Trametes; g__Trametes_unclassified; g__Trametes_unclassified	0	0	0	0	0	0	0.000774078	0	0.0741476	0.111534	0	0.000213067	0.000196995	0.0589161	0.000233706	0.121743	0.00832522	0	0	0	0	0	0	0	0	0	0	0	0	0	0.0122324	0.0101557	0	0.00025266	0.000293021	0.00151026	0.000255277	0	0	0	0	0	0	0
New.ReferenceOTU144	k__Fungi; k__Fungi_unclassified; k__Fungi_unclassified; k__Fungi_unclassified; k__Fungi_unclassified; k__Fungi_unclassified; k__Fungi_unclassified; k__Fungi_unclassified	0	0	0	0	0	0	0	0	0	0	0	0	0.000196995	0	0	0	0	0	0	0	0	0	0	0	0	0	0	0	0	0	0	0	0	0	0.0313532	0	0	0	0.0515459	0	0	0	0	0
New.ReferenceOTU179	k__Fungi; k__Fungi_unclassified; k__Fungi_unclassified; k__Fungi_unclassified; k__Fungi_unclassified; k__Fungi_unclassified; k__Fungi_unclassified; k__Fungi_unclassified	0	0	0	0	0	0	0	0	0	0	0	0.0366475	0	0	0	0	0	0	0	0	0	0	0	0	0	0	0	0	0	0	0.00582496	0	0	0	0	0	0	0	0	0	0	0	0	0
New.ReferenceOTU174	k__Fungi; p__Ascomycota; c__Dothideomycetes; o__Botryosphaeriales; f__Botryosphaeriaceae; g__Macrophomina; s__Macrophomina_phaseolina; s__Macrophomina_phaseolina_unclassified	0.149096	0.381286	0.232403	0.172783	0.114159	0.0833992	0.40777	0.23993	0.210537	0.185233	0.395905	0.199947	0.123955	0.219823	0.122297	0.0584395	0.0689968	0.441912	0.27182	0.0845731	0.139802	0.123049	0.126554	0.15601	0.0748477	0.108184	0.0744506	0.0878058	0.0724709	0.293135	0.191326	0.22682	0.113651	0.15853	0.326677	0.0601221	0.157806	0.33274	0.227269	0.318894	0.529662	0.142718	0.197239	0.0480671
New.ReferenceOTU170	k__Fungi; p__Ascomycota; c__Sordariomycetes; o__Sordariales; f__Sordariaceae; g__Neurospora; s__Neurospora_terricola; s__Neurospora_terricola_unclassified	0.0158598	0	0	0	0	0	0	0	0	0	0	0	0	0	0	0	0	0	0	0.0831896	0	0	0	0	0	0	0	0	0	0	0	0	0	0	0	0	0	0	0	0	0	0	0	0
New.ReferenceOTU379	k__Fungi; p__Basidiomycota; c__Agaricomycetes; o__Polyporales; f__Ganodermataceae; g__Ganoderma; g__Ganoderma_unclassified; g__Ganoderma_unclassified	0.00048529	0.276678	0.000492174	0.000489183	0.000500535	0.000486746	0	0	0.12028	0.00892636	0.0506847	0.0528656	0.0336484	0.065412	0	0	0.00356009	0.0175652	0.000503418	0.000489662	0.114372	0.000494998	0.0468707	0.000496091	0.00402601	0.00402673	0.00398667	0.00399384	0.00398123	0.0903532	0.0598466	0	0	5.14869e-05	0.0422926	0.0168876	0.0201945	0.0195787	0.0217273	0	0	0.0191158	0.1763	0
New.ReferenceOTU40	k__Fungi; p__Basidiomycota; c__Microbotryomycetes; o__Sporidiobolales; f__Sporidiobolaceae; g__Rhodotorula; s__Rhodotorula_mucilaginosa; s__Rhodotorula_mucilaginosa_unclassified	0.014501	0.00717696	0.010536	0.0122908	0.0249609	0.00861317	0.0932818	0.0366373	0.0521026	0.00642367	0.00914326	0.0918352	0.0165873	0	0	0.0724434	0.0301042	0	0.00740782	0.0532349	0.0187496	0.152926	0.0613059	0.00752962	0.113203	0.0476095	0.054552	0.0177489	0.0215846	0.00484905	0.0315776	0.0472431	0.0594174	0.00692189	0.0383794	0.0161416	0.119418	0.0429696	0.048716	0.185346	0.00859552	0.021615	0.00620042	0.310858
New.ReferenceOTU196	k__Fungi; p__Ascomycota; c__Eurotiomycetes; o__Eurotiales; f__Aspergillaceae; g__Aspergillus; s__Aspergillus_halophilicus; s__Aspergillus_halophilicus_unclassified	0.00131162	0.00131821	0.00133023	0.00132214	0.0152672	0.00154152	0.0698243	0	0	0	0.0413003	0	0	0	0	0.0197481	0	0.0273045	0.0033812	0.00132344	0.00133176	0.00169232	0.00131307	0.129667	0.0865687	0.0865843	0.0865757	0.0981147	0.085606	0.0859458	0	0	0	0	0	1.11377	0.0268394	0.0339021	0.00485172	0.0138632	0.00771902	0.0077702	0.0079804	0.00770633
New.ReferenceOTU197	k__Fungi; p__Basidiomycota; c__Agaricomycetes; o__Auriculariales; f__Auriculariaceae; g__Auricularia; g__Auricularia_unclassified; g__Auricularia_unclassified	0.0111381	0.00816335	0.00124538	0.000333559	0.00497003	0.010021	0.0139269	0.000703127	0.010018	0.000746828	0.0106246	0.00714536	0.00223485	0.0101852	0.00640848	0.000711277	0.00273638	0.0117402	0.00234575	0.0122733	0.00739345	0.0119572	0.00981802	0.00362997	0.00205338	0.000751731	0.00820766	0.00219737	0	0.00753267	0.00817099	0.0010284	0.000992781	0.00131859	0.00102971	0.00109098	0.000455477	0.00592517	0.0036845	0.00746414	0.0014034	0.00360036	0.00398597	0.000754899
New.ReferenceOTU198	k__Fungi; p__Ascomycota; c__Eurotiomycetes; o__Eurotiales; f__Aspergillaceae; g__Aspergillus; g__Aspergillus_unclassified; g__Aspergillus_unclassified	0	0	0	0	0	0.121431	0.00978526	0.0751797	0.00987079	0.0102743	0.00970345	0.00965128	0.0099763	0.00946956	0.00974652	0.00978525	0.0100784	0.00977411	0.150874	0.0221003	0	0	0	0	0	0	0	0	0	0	0.158148	0.00451366	0	0.0396675	0	0.0101943	0.000255277	0	0	0	0	0	0	0
New.ReferenceOTU108	k__Fungi; p__Basidiomycota; c__Agaricomycetes; o__Polyporales; f__Polyporaceae; g__Lenzites; s__Lenzites_betulina; s__Lenzites_betulina_unclassified	0.243948	0.00219806	0.00221809	0.00220461	0.00225577	0.00219363	0	0	0.00895742	0.0189574	0	0	0.0936513	0.0188161	0.00485801	0.110167	0.000770521	0	0.00226876	0.00220677	0.00222065	0.00223082	0.00218948	0.00223574	0	0	0	0	0	0	0.000291248	0	0.00739703	0	0.000293021	0	0	0	0	0	0	0	0	0
New.ReferenceOTU452	k__Fungi; p__Ascomycota; c__Eurotiomycetes; o__Eurotiales; f__Aspergillaceae; g__Penicillium; s__Penicillium_oxalicum; s__Penicillium_oxalicum_unclassified	0	0.0917007	0	0	0.00144467	0.16094	0.00131604	0.00130096	0.00132754	0.00138181	0.0455045	0.00129802	0.0012903	0.152351	0.00131083	0.00131604	0.00130607	0.00131454	0	0.014302	0	0	0	0	0.0141742	0	0.00736284	0	0	0.0206567	0	0	0	0	0	0	0.0148843	0.0401139	0.0251655	0.163035	0	0.0396756	0	0
New.ReferenceOTU103	k__Fungi; k__Fungi_unclassified; k__Fungi_unclassified; k__Fungi_unclassified; k__Fungi_unclassified; k__Fungi_unclassified; k__Fungi_unclassified; k__Fungi_unclassified	0	0	0	0	0	0	0.0609586	0	0	0	0	0	0	0	0	0	0	0	0	0	0	0	0	0	0	0.268646	0	0	0	0	0.0249561	0.013095	0.0126415	0.0249101	0.0695049	0.0138919	0	0	0	0	0	0	0	0
New.ReferenceOTU102	k__Fungi; p__Ascomycota; c__Eurotiomycetes; o__Eurotiales; f__Aspergillaceae; g__Aspergillus; s__Aspergillus_penicillioides; s__Aspergillus_penicillioides_unclassified	0.0061535	0.00559883	0.00564985	0.0122438	0.00588513	0.261885	0	0.160629	0.091592	0	0	0.195984	0	0.00265105	0.0467239	0	0.00103543	0	0.00856032	0.0410228	0.00565638	0.00568227	0.103962	0.0297989	0.0133839	0.012436	0.0716195	0.0143995	0.0122954	0.0123442	0.0911256	0.0798611	0	0	0.013506	0.0202312	2.90387	0.147406	0	0.3567	0.358063	0.512476	0.358001	0.357474
New.ReferenceOTU459	k__Fungi; k__Fungi_unclassified; k__Fungi_unclassified; k__Fungi_unclassified; k__Fungi_unclassified; k__Fungi_unclassified; k__Fungi_unclassified; k__Fungi_unclassified	0.0110228	0.00203589	0.00723338	0.0157711	0.0206523	0.0252034	0.0314844	0.0285593	0.0275351	0.0301773	0.0299988	0.0261113	0.0290906	0.0259932	0.0260044	0.0428475	0.0272803	0.0271134	0.0163901	0.106369	0.022472	0.25358	0.0196875	0.0232708	0.0159967	0.0297386	0.0146431	0.00194521	0.00464624	0.0161296	0.008113	0.0102948	0.0132066	0.00615023	0.0101464	0.00616359	0.0167838	0.0126218	0.0121005	0.00828811	0.0297868	0.0460354	0.0191795	0.0148287
New.ReferenceOTU104	k__Fungi; p__Ascomycota; c__Dothideomycetes; o__Pleosporales; f__Pleosporaceae; g__Curvularia; g__Curvularia_unclassified; g__Curvularia_unclassified	0.00900498	0.253237	0.43286	0.225866	0.347411	0.0845031	0.332799	0.159085	0.0418653	0.00280489	0.184978	0.159387	0.19799	0	0	0.0237419	0.258934	0.0638482	0.101055	0.0319037	0.0155643	0.00918512	0.0782984	0.0182474	0.228889	0.0839979	0.0104614	0.0104802	0.116273	0.0267992	0.0769449	0.145716	0.0762797	0.0622708	0.0520567	0.0147201	0.147781	0.232621	0.190314	0.289488	0	0	0	1.33429
New.ReferenceOTU299	k__Fungi; p__Basidiomycota; c__Agaricomycetes; o__Polyporales; f__Ganodermataceae; g__Ganoderma; s__Ganoderma_enigmaticum; s__Ganoderma_enigmaticum_unclassified	0.00105723	0.107202	0.0674025	0	0	0	0.111935	0.0048699	0.00469756	0.020476	0.0898965	0.00459309	0.00482705	0.00434268	0.00463841	0.0443592	0.0593246	0.00465155	0.039912	0.104539	0	0.0636163	0.0678142	0	4.27929e-05	0.0891268	0.000178885	4.2451e-05	4.2317e-05	0.135046	0.029947	0.00568014	0.0125074	0.0188726	0.0962698	0.00530038	0.0272907	0.0543065	0.0729494	0	0.0431217	0	0	0.340973
New.ReferenceOTU293	k__Fungi; p__Ascomycota; c__Eurotiomycetes; o__Eurotiales; f__Aspergillaceae; g__Aspergillus; g__Aspergillus_unclassified; g__Aspergillus_unclassified	0.0214281	0.0108859	0.0304525	0.0907071	0.0111717	0.255235	0.0760925	0.145154	0.0281942	0.0924552	0.00738875	0.0259348	0.173904	0.132216	0	0.0452502	0.100713	0	0.011236	0.010929	0.110588	0.0110481	0.214143	0.0507439	0.00699157	0.415751	0.00692326	0.348936	0.00691382	0.00805918	0.165514	0.0988278	0.127496	0.0742665	0.0800017	0.0667999	0.219161	0.0337336	0.0889975	0.610061	0.00951646	0.0521752	0.00951483	0.00950081
New.ReferenceOTU292	k__Fungi; p__Ascomycota; c__Dothideomycetes; o__Botryosphaeriales; f__Botryosphaeriaceae; f__Botryosphaeriaceae_unclassified; f__Botryosphaeriaceae_unclassified; f__Botryosphaeriaceae_unclassified	0.31259	0.780557	1.36009	0.283905	0.387888	0.548278	0.507858	0.863774	0.483292	0.394016	0.319504	0.272052	0.426814	0.487213	0.384033	0.199563	0.21545	0.435945	0.307031	0.457438	0.0623982	0.403614	0.395056	0.400856	0.597151	0.58606	0.417659	0.0328604	0.0439098	0.170622	0.458053	0.290763	0.370486	0.0973906	0.389353	0.0324866	0.190078	0.41857	0.302536	0.0323998	1.39721	0.220946	0.0389681	0.0858804
New.ReferenceOTU291	k__Fungi; p__Basidiomycota; c__Agaricomycetes; o__Agaricales; f__Agaricaceae; g__Echinoderma; s__Echinoderma_echinaceum; s__Echinoderma_echinaceum_unclassified	1.8619	1.58961	1.37499	1.58229	1.09834	1.84169	1.15382	1.78788	1.6641	0.861988	1.8413	1.76412	1.83612	1.16605	1.64316	1.21758	1.43885	1.15393	1.78157	1.70163	2.36825	1.62154	1.02798	1.70778	1.90323	1.28689	1.25488	2.59474	0.579427	1.4455	1.32604	1.0186	1.38685	1.21479	1.77925	0.600287	1.18297	1.00532	1.21522	1.21225	1.72851	1.94614	1.72718	1.05278
New.ReferenceOTU290	k__Fungi; p__Ascomycota; c__Dothideomycetes; o__Pleosporales; f__Pleosporaceae; g__Alternaria; g__Alternaria_unclassified; g__Alternaria_unclassified	0	0	0	0	0.182882	0.425469	0.187568	0.0865817	0.147454	0.0418296	0.039068	0.1656	0.233402	0.0367395	0.126129	0.0440766	0.0653354	0.147077	0.298695	0.988222	0	0	0	0	0	0.000596157	0.000231727	0	0.000225726	0.42879	0.20321	0.0124388	0.0355822	0.0235514	0.0117339	0.0126729	0.00805433	0.0132515	0.119534	0.0117134	0.0565419	0.0118361	0.0338724	0.0117388
New.ReferenceOTU296	k__Fungi; k__Fungi_unclassified; k__Fungi_unclassified; k__Fungi_unclassified; k__Fungi_unclassified; k__Fungi_unclassified; k__Fungi_unclassified; k__Fungi_unclassified	0.0852249	0.136161	0.0257123	0.025556	0.0261491	0.0894381	0.0120239	0.176699	0.102545	0.00536553	0.0936348	0.054375	0.132913	0.033305	0.0118643	0	0.130952	0	0.0262997	0.025581	0.025742	0.0258598	0.0335829	0.0259169	0.00813832	0.00813979	0.16256	0.00807329	0.00804781	0.00807976	0.136724	0.0833404	0	0.00421952	0	0.00482287	0	0.134524	0.0459875	0.041648	0.0106876	0.14259	0.0106858	0.0106701
New.ReferenceOTU294	k__Fungi; p__Ascomycota; c__Sordariomycetes; o__Sordariales; f__Chaetomiaceae; f__Chaetomiaceae_unclassified; f__Chaetomiaceae_unclassified; f__Chaetomiaceae_unclassified	0	0	0	0	0	0	0	0.0433901	0	0.0230443	0	0.0564627	0	0.0830503	0	0.00266104	0	0.0376207	0	0	0	0	0	0	0	0	0	0	0	0	0	0.0248251	0.00264179	0.0404255	0	0.0100055	0	0	0	0	0.0832495	0	0	0
New.ReferenceOTU202	k__Fungi; p__Basidiomycota; c__Agaricomycetes; o__Agaricales; f__Agaricaceae; f__Agaricaceae_unclassified; f__Agaricaceae_unclassified; f__Agaricaceae_unclassified	0.0155196	0.0312619	0.0340291	0.0159272	0.0159844	0.0186249	0.0135146	0.0251411	0.020335	0.0126407	0.0133274	0.0230686	0.010923	0.0135532	0.0210753	0.00357409	0.0243318	0.0172807	0.0186098	0.00863644	0.0191863	0.0148704	0.0184939	0.00968199	0.0360625	0.021466	0.0221515	0.0158558	0.0242352	0.0179048	0.0196403	0.01476	0.0257323	0.0131511	0.0201544	0.0107497	0.0491156	0.0133428	0.0120827	0.054813	0.0177249	0.0156728	0.0187154	0.0183214
New.ReferenceOTU203	k__Fungi; k__Fungi_unclassified; k__Fungi_unclassified; k__Fungi_unclassified; k__Fungi_unclassified; k__Fungi_unclassified; k__Fungi_unclassified; k__Fungi_unclassified	0.0110875	0.0021385	0.00455247	0.0111803	0.00821965	0.011287	0.0152372	0.012559	0.0103992	0.0127258	0.0133673	0.0123323	0.00966049	0.009858	0.00901435	0.0343072	0.0101158	0.0113769	0.00282137	0.0497882	0.0172998	0.0981355	0.00684489	0.0080613	0.0134216	0.0247282	0.00481248	0.00200977	0.00873923	0.00852717	0.00603806	0.0103741	0.00980472	0.00316505	0.00650659	0.00523965	0.00882658	0.00757887	0.00703143	0.00375196	0.01595	0.0344584	0.00652989	0.00787273
New.ReferenceOTU205	k__Fungi; p__Basidiomycota; c__Malasseziomycetes; o__Malasseziales; f__Malasseziaceae; g__Malassezia; s__Malassezia_globosa; s__Malassezia_globosa_unclassified	0.00957221	0.00962033	0.009708	0.009649	0.00987292	0.111107	0.0188678	0.0886655	0	0.0227872	0	0	0.0567414	0.0646835	0.00208708	0.00787536	0	0.0399548	0.00992978	0.00965845	0.00971921	0.0097637	0.00958278	0.00978526	0	0	0	0	0	0	0.00378622	0	0	0.0025266	0	0.000188783	0	0.0224366	0.0127325	0	0	0	0	0
New.ReferenceOTU206	k__Fungi; p__Basidiomycota; c__Agaricomycetes; o__Agaricales; f__Omphalotaceae; g__Gymnopus; s__Gymnopus_luxurians; s__Gymnopus_luxurians_unclassified	0.00314233	0.000433659	0.000437611	0.00904092	0.000445045	0.14553	0.02024	0.164226	0.000438826	0.0322436	0.00348824	0.000429067	0.0124791	0.00810447	0.000693277	0.000435023	0.000642205	0.000434528	0.00217299	0.0172878	0.000438117	0.00528289	0.000431967	0.0913287	0.000635471	0.000635585	0.000629262	0.000630393	0.000628404	0.0357878	0	0	0.000410366	0.0294412	0	0.00658175	0.0455872	0.0302485	0.0519234	0.00221069	0	0.0114607	0.340939	0
New.ReferenceOTU207	k__Fungi; p__Ascomycota; c__Dothideomycetes; o__Pleosporales; f__Didymosphaeriaceae; g__Spegazzinia; s__Spegazzinia_lobulata; s__Spegazzinia_lobulata_unclassified	0	0	0	0	0	0	0	0	0	0	0	0	0	0	0	0	0	0	0	0	0	0	0	0.251271	0	0	0	0	0	0	0	0	0	0	0	0	0	0	0	0	0	0	0	0
New.ReferenceOTU487	k__Fungi; k__Fungi_unclassified; k__Fungi_unclassified; k__Fungi_unclassified; k__Fungi_unclassified; k__Fungi_unclassified; k__Fungi_unclassified; k__Fungi_unclassified	0.00983777	0.00269873	0.0041272	0.00962502	0.0140467	0.0146828	0.0147892	0.0139393	0.013002	0.0135739	0.0136107	0.0136032	0.0122006	0.0112235	0.0124629	0.0289395	0.0119443	0.0132105	0.00369342	0.0514209	0.0100332	0.118057	0.0110502	0.00586338	0.00823256	0.0213026	0.00622499	0.00222783	0.012711	0.00657551	0.0058681	0.00808681	0.00767903	0.00406955	0.00482066	0.00487749	0.00784995	0.0062433	0.00647894	0.00296472	0.0119675	0.0292424	0.00881972	0.00665265
New.ReferenceOTU177	k__Fungi; p__Ascomycota; c__Dothideomycetes; o__Pleosporales; f__Pleosporaceae; f__Pleosporaceae_unclassified; f__Pleosporaceae_unclassified; f__Pleosporaceae_unclassified	0	0	0	0	0	0	0	0	0	0	0	0	0	0	0	0	0	0	0	0	0	0	0.294563	0	0	0	0	0	0	0	0	0	0	0.000505319	0	0.000377566	0	0	0	0	0	0	0	0
New.ReferenceOTU171	k__Fungi; p__Basidiomycota; c__Agaricomycetes; o__Agaricales; f__Pluteaceae; g__Volvariella; g__Volvariella_unclassified; g__Volvariella_unclassified	0.139367	0.102326	0.097084	0.0762575	0.0933327	0.101021	0.177606	0.12101	0.138499	0.0857805	0.101874	0.138228	0.119785	0.0852264	0.0877904	0.109279	0.10217	0.129734	0.0659999	0.113968	0.131855	0.111905	0.0921054	0.0811418	0.106429	0.168663	0.14104	0.0981754	0.0587161	0.181057	0.154049	0.151186	0.112214	0.0981708	0.135539	0.0379504	0.155421	0.160615	0.0512294	0.102811	0.108405	0.147623	0.178071	0.0952606
New.ReferenceOTU335	k__Fungi; p__Basidiomycota; c__Agaricomycetes; o__Agaricales; f__Agaricaceae; g__Agaricus; g__Agaricus_unclassified; g__Agaricus_unclassified	0.000628829	0.00245083	0.000767161	0.000339539	0.00368792	0.00237647	0.00048219	0.00178885	0.0021113	0.00179949	0.00183379	0.000751499	0.000699432	0.000443217	0.000568057	0.00327563	0.00432506	0.00403635	0.00333971	0.00431264	0.00175621	0.000837971	0.00263244	0.000762341	0.00157996	0.000276805	0.00166898	0.00140751	0.000273677	0.00349106	0.0019783	0.00389772	0.000394269	0.000592326	0.00302018	0.000254635	0.00166047	0.00139093	0.000344731	0.000511171	0.000321876	0.000643722	0.00107579	0.000321347
New.ReferenceOTU331	k__Fungi; k__Fungi_unclassified; k__Fungi_unclassified; k__Fungi_unclassified; k__Fungi_unclassified; k__Fungi_unclassified; k__Fungi_unclassified; k__Fungi_unclassified	0.00238663	0.000669151	0.000183212	0.00159592	0.00212637	0.001534	0.00271653	0.00156227	0.0015942	0.00346328	0.00371828	0.00280966	0.00154948	0.00147376	0.00157412	0.0106938	0.00193869	0.00272299	0.000688442	0.00719394	0.00295174	0.0281274	0.00234602	0.000800845	0.00264387	0.00360119	0.00143175	8.49297e-05	0.00127977	0.00205732	0.0017552	0.00172098	0.00162306	0.000402926	0.00211705	0.000419319	0.00175842	0.000856086	0.000686693	0.00103807	0.000406802	0.0058556	0.000775179	0.000476645
New.ReferenceOTU332	k__Fungi; p__Basidiomycota; c__Agaricomycetes; o__Agaricales; f__Psathyrellaceae; g__Psathyrella; s__Psathyrella_candolleana; s__Psathyrella_candolleana_unclassified	0.637302	0.526871	0.294046	0.489961	0.185477	0.175767	0.0217547	0.364839	0.0753662	0.300244	0.422167	0.30153	0.533088	0.190166	0.534146	0.364284	0.187682	0.110473	0.180696	0.247946	0.300889	0.0408038	0.318698	0.521655	0.282667	0.299614	0.431295	0.39439	0.00510615	0.215094	0.202651	0.354649	0.259114	0.168383	0.168751	0.118227	0.171909	0.112562	0.265483	0.489879	0.0421443	0.198561	0.0540586	0.0533889
New.ReferenceOTU339	k__Fungi; p__Ascomycota; c__Sordariomycetes; o__Hypocreales; o__Hypocreales_unclassified; o__Hypocreales_unclassified; o__Hypocreales_unclassified; o__Hypocreales_unclassified	0	0	0	0	0.0403362	0	0	0	0	0	0	0	0	0	0	0	0	0	0	0	0	0	0	0	0	0	0	0	0	0	0	0	0	0.0154122	0	0	0	0	0	0	0	0	0	0
New.ReferenceOTU383	k__Fungi; p__Ascomycota; p__Ascomycota_unclassified; p__Ascomycota_unclassified; p__Ascomycota_unclassified; p__Ascomycota_unclassified; p__Ascomycota_unclassified; p__Ascomycota_unclassified	0.00210554	0.00103163	0.0015274	0.000597119	0.00408382	0.00498841	0.00511944	0.00135543	0.000282235	0.00593306	0.00754691	0.00288889	0.0045834	0.00292176	0.000386945	0.0133032	0.00353411	0.00258044	0.00196283	0.0109159	0.00546162	0.00993028	0.00668765	0.000851034	0.00358464	0.00218204	0.00215873	0.00326631	0.00158365	0.00632593	0.00562886	0.00935265	0.00227451	0.00214394	0.00517866	0.00150421	0.0108224	0.00153455	0.000781606	0.00128691	0.000343926	0.00795243	0.00233694	0.0061928
New.ReferenceOTU385	k__Fungi; p__Ascomycota; c__Saccharomycetes; o__Saccharomycetales; f__Saccharomycetales_fam_Incertae_sedis; g__Candida; s__Candida_glabrata; s__Candida_glabrata_unclassified	3.52625e-05	3.54398e-05	3.57627e-05	3.55454e-05	3.63703e-05	3.53683e-05	0.0118135	0.00979943	0.00990332	0.0140771	0.0263654	0.0121425	0.0168663	0.0115583	0.0161944	0.019674	0.00922591	0.011102	0.0297346	0.191889	3.5804e-05	3.59679e-05	3.53014e-05	3.60474e-05	2.10138	2.10176	2.08085	2.08459	2.07801	2.09834	0	6.17469	0	18.63	0	0	0.281472	0.405609	0	0.0747093	0.0756487	0.0796562	0.0727682	0.214608
New.ReferenceOTU384	k__Fungi; p__Ascomycota; c__Dothideomycetes; o__Dothideales; f__Aureobasidiaceae; g__Aureobasidium; s__Aureobasidium_pullulans; s__Aureobasidium_pullulans_unclassified	0.00888316	0.00892781	0.00900917	0.00895442	0.00916222	0.00890981	0.056566	0.0485967	0.00898066	0	0	0.00912036	0.0268676	0	0.00527588	0.0202408	0	0	0.00921499	0.00896319	0.00901957	0.00906086	0.00925464	0.00908087	0	0	0	0	0	0	0.108927	0.0180546	0.00686867	0	0.0495205	0.00188783	0.000255277	0.0551042	0.0386081	0	0	0	0	0
New.ReferenceOTU387	k__Fungi; k__Fungi_unclassified; k__Fungi_unclassified; k__Fungi_unclassified; k__Fungi_unclassified; k__Fungi_unclassified; k__Fungi_unclassified; k__Fungi_unclassified	0	0	0	0	0	0	0.0255446	0	0	0.0580716	0.000274797	0.0200283	0.0421568	0.00692086	0	0.000332631	0	0.182451	0	0	0	0	0	0	0.00508103	0.00508195	0.0250929	0.00504043	0.00502453	0.00504447	0.0230587	0.0507728	0	0	0	0.00676941	0	0	0	0	0	0	0	0
New.ReferenceOTU389	k__Fungi; p__Ascomycota; c__Dothideomycetes; o__Capnodiales; o__Capnodiales_unclassified; o__Capnodiales_unclassified; o__Capnodiales_unclassified; o__Capnodiales_unclassified	0.00073067	0.000398487	0.000402118	0.0122463	0.00040895	0.00125396	6.43908e-05	0.0010442	0.000908627	0	0.000222677	0	0.00479495	0	0.000366485	0	5.8455e-05	0.0133256	0.000411305	0.000400066	0.000402583	0.000404426	0.000396932	0.000405319	2.41848e-05	0.000950677	0.00386998	0.00121399	2.39158e-05	2.40108e-05	6.12353e-05	6.26226e-05	0.000511416	0.00567071	6.27024e-05	6.64332e-05	0	0	0	0	0.00102777	0	0.000236964	0.000198703
New.ReferenceOTU388	k__Fungi; p__Basidiomycota; c__Agaricomycetes; o__Agaricales; f__Psathyrellaceae; g__unidentified; s__unidentified; s__unidentified_unclassified	0.342263	1.12346	0.614927	1.31781	0.283936	0.840453	0.983883	0.840462	0.860008	0.531849	0.623819	0.791265	0.376928	0.924995	0.981087	0.363923	1.19497	0.461579	0.748755	0.697695	0.92984	0.951451	0.521478	1.60109	1.06048	0.499317	0.58309	1.59595	0.664854	0.534619	1.03111	0.828793	0.674128	0.60258	0.556527	0.296445	0.606723	1.03761	0.598307	0.306919	0.174051	1.08561	0.864337	2.31884
New.ReferenceOTU143	k__Fungi; p__Ascomycota; c__Dothideomycetes; o__Pleosporales; f__Pleosporaceae; g__Curvularia; g__Curvularia_unclassified; g__Curvularia_unclassified	0	0.114224	0	0	0	0	0.00626737	0.00501715	0.00511968	0.00627531	0.00503288	0.00500582	0.00497607	0.00473291	0.00505522	0.00644128	0.00542536	0.00546977	0	0	0	0	0	0	0	0	0	0.0438737	0	0	0.00310559	0.00317594	0.00306593	0.00323748	0.00317999	0.00619579	0.00536081	0	0	0	0	0	0	0
New.ReferenceOTU417	k__Fungi; p__Basidiomycota; p__Basidiomycota_unclassified; p__Basidiomycota_unclassified; p__Basidiomycota_unclassified; p__Basidiomycota_unclassified; p__Basidiomycota_unclassified; p__Basidiomycota_unclassified	0	0	0	0	0	0	0.00226113	0.00223522	0.0022809	0.00279629	0.00224223	0.00223017	0.00221692	0.00210859	0.00225218	0.00226113	0.0746846	0.00225856	0	0	0.145943	0	0	0	0	0	0	0	0	0	0	0	0	0	0	0.000188783	0	0.000179493	0	0	0	0	0	0
New.ReferenceOTU140	k__Fungi; p__Ascomycota; c__Eurotiomycetes; o__Eurotiales; f__Thermoascaceae; g__Byssochlamys; s__Byssochlamys_spectabilis; s__Byssochlamys_spectabilis_unclassified	0.0939783	0.00121995	0.00123106	0.00122358	0.00125198	0.00121749	0	0	0	0	0	0	0.131031	0.0390769	0	0	0.00316309	0.0808447	0.00125919	0.0639544	0.00123249	0.0986772	0.00121519	0.00124086	0	0	0	0	0	0	0	0.000564207	0	0.00025266	0.000293021	0	0	0.0597851	0.0365763	0.010551	0.0231672	0.0106615	0.0105895	0.0105739
New.ReferenceOTU418	k__Fungi; k__Fungi_unclassified; k__Fungi_unclassified; k__Fungi_unclassified; k__Fungi_unclassified; k__Fungi_unclassified; k__Fungi_unclassified; k__Fungi_unclassified	0	0	0	0	0	0	0	0	0	0	0	0	0.000196995	0	0	0	0	0	0	0	0	0	0	0	0	0	0	0	0	0	0	0	0	0	0.000293021	0	0	0.0691046	0	0	0	0	0	0
New.ReferenceOTU149	k__Fungi; p__Mortierellomycota; c__Mortierellomycetes; o__Mortierellales; f__Mortierellaceae; g__Mortierella; g__Mortierella_unclassified; g__Mortierella_unclassified	1.24629	0.380979	0.16914	0.549544	0.377483	0.56819	0.555848	0.516942	0.89656	0.0782364	0.643089	0.863153	0.697812	0.386631	0.477089	0.0978404	0.917847	1.04466	0.306323	0.381495	0.555777	0.736925	0.886005	0.527619	0.455878	0.636163	0.578237	0.503646	0.931782	0.0721842	0.961802	0.285268	0.502891	0.456055	0.496424	0.17187	0.444499	0.372416	0.509808	0.776448	0.105932	0.799037	0.647898	0.497546
New.ReferenceOTU38	k__Fungi; p__Basidiomycota; c__Exobasidiomycetes; o__Georgefischeriales; f__Gjaerumiaceae; g__Gjaerumia; s__Gjaerumia_minor; s__Gjaerumia_minor_unclassified	0.00545059	0.00747259	0.00253934	0.00945351	0.00587007	0.0506119	0	0.0105772	0	0.0369281	0.0224169	0.0416387	0.0358585	0.00279333	0.000442012	0.0307696	0.00669365	0	0.00363932	0.0197005	0.0183168	0.0367715	0.00453543	0.00654333	0.0157975	0.0158004	0.0156432	0.0156713	0.0156219	0.0162856	0.0939932	0.0171776	0.0538952	0	0.00225067	0	0.000434186	0.000541779	0.000164633	9.05363e-06	9.08822e-06	0.00205911	0.000613388	9.07327e-06
New.ReferenceOTU36	k__Fungi; p__Basidiomycota; c__Agaricomycetes; o__Agaricales; f__Agaricaceae; g__Leucoagaricus; g__Leucoagaricus_unclassified; g__Leucoagaricus_unclassified	0.122163	0.0812156	0.221973	0.445453	0.10917	0.182513	0.285513	0.202713	0.292334	0.0384454	0.205292	0.21043	0.0166712	0.0536714	0.079571	0.0257749	0.00547332	0.144587	0.0551628	0.146417	0.063387	0.219537	0.150913	0.000259106	0.0242824	0	0.0366981	0.53705	0	0.0805141	0.224818	0.0293752	0.0407194	0.0489338	0.0290587	0.0709406	0.0719798	0.0446367	0.0454188	0	0	0.48817	0	0
New.ReferenceOTU248	k__Fungi; k__Fungi_unclassified; k__Fungi_unclassified; k__Fungi_unclassified; k__Fungi_unclassified; k__Fungi_unclassified; k__Fungi_unclassified; k__Fungi_unclassified	0.00624356	0.00611476	0.00958024	0.00797687	0.0179799	0.00641147	0.0127689	0.0109827	0.00378302	0.00906694	0.0209259	0.0108201	0.00591186	0.00849364	0.00349145	0.0808944	0.00641758	0.00470893	0.00759345	0.0298879	0.00378587	0.0460669	0.00950322	0.00298441	0.0104718	0.0144303	0.00870496	0.00821363	0.0160327	0.0154799	0.0170664	0.0338494	0.0214803	0.00697788	0.0252752	0.00625931	0.0293061	0.00826152	0.00158444	0.00497514	0.00715907	0.011624	0.00767318	0.00334296
New.ReferenceOTU249	k__Fungi; p__Basidiomycota; c__Malasseziomycetes; o__Malasseziales; f__Malasseziaceae; g__Malassezia; s__Malassezia_restricta; s__Malassezia_restricta_unclassified	0	0	0	0	0	0	0	0	0	0	0	0	0	0	0	0	0	0	0	0	0	0	0	0	0	0	0	0	0	0	0.0591233	0	0	0	0	0	0	0	0	0	0	0	0	0
New.ReferenceOTU247	k__Fungi; p__Ascomycota; c__Eurotiomycetes; o__Eurotiales; f__Aspergillaceae; g__Xeromyces; s__Xeromyces_bisporus; s__Xeromyces_bisporus_unclassified	0	0	0	0	0	0	0	0	0.00021185	0	0	0	0.000196995	0.0977794	0	0	0	0	0	0	0	0	0	0	0	0	0	0	0	0	0	0.0394945	0.020606	0	0	0	0.00229749	0	0	0	0	0	0	0
New.ReferenceOTU240	k__Fungi; p__Basidiomycota; c__Tremellomycetes; o__Tremellales; f__Bulleribasidiaceae; g__Hannaella; s__Hannaella_sinensis; s__Hannaella_sinensis_unclassified	0	0	0	0	0	0	0	0	0	0	0.0368228	0	0	0	0.00888084	0	0.0272462	0	0	0	0	0	0	0	0.00144444	0.0156711	0.00143033	0.0014329	0.00142838	0.00143405	0.0316369	0	0	0	0	0	0.035994	0	0	0	0	0	0	0
New.ReferenceOTU242	k__Fungi; k__Fungi_unclassified; k__Fungi_unclassified; k__Fungi_unclassified; k__Fungi_unclassified; k__Fungi_unclassified; k__Fungi_unclassified; k__Fungi_unclassified	0	0	0	0	0	0	0	0	0	0.000230443	0	0	0	0	0	0	0.00018921	0	0	0	0	0	0	0	0	0	0	0	0	0	0.0559196	0.0778605	0.0258896	0.0151596	0.00615343	0.00925037	0.0176141	0.0425397	0	0	0	0	0	0
New.ReferenceOTU243	k__Fungi; p__Ascomycota; c__Sordariomycetes; o__Hypocreales; f__Ophiocordycipitaceae; f__Ophiocordycipitaceae_unclassified; f__Ophiocordycipitaceae_unclassified; f__Ophiocordycipitaceae_unclassified	0.942223	0.94696	0.955589	0.949782	0.971823	0.94505	0	0	0.791823	19.0554	0	0	0	0.0575215	0	0	0	0	0.977718	0.950712	0.956693	0.961072	0.943263	0.963194	0.0417831	0.0417906	0.0413748	0.673768	0.0413185	0.0414824	0.157134	0.0683395	0.0611687	0.720053	0.0233102	0.00752745	0.0644853	0.461224	0.0762098	0.0303557	0.0304717	0.254126	0.481858	0.0304216
New.ReferenceOTU456	k__Fungi; k__Fungi_unclassified; k__Fungi_unclassified; k__Fungi_unclassified; k__Fungi_unclassified; k__Fungi_unclassified; k__Fungi_unclassified; k__Fungi_unclassified	0.00175297	0.000798556	0.00126199	0.004889	0.00363559	0.00388524	0.00880734	0.00468366	0.0029679	0.00402285	0.00352596	0.0029561	0.00208268	0.00257556	0.00144528	0.0168369	0.00205221	0.00315951	0.000987001	0.0139548	0.00334769	0.0309351	0.00570286	0.00156443	0.00430172	0.00473459	0.00115678	0.0013893	0.00259629	0.00402603	0.00396251	0.00413449	0.00330931	0.000745805	0.00274152	0.00234346	0.00387391	0.000857148	0.000729527	0.000837401	0.00303444	0.00572451	0.000669035	0.000923242
New.ReferenceOTU317	k__Fungi; k__Fungi_unclassified; k__Fungi_unclassified; k__Fungi_unclassified; k__Fungi_unclassified; k__Fungi_unclassified; k__Fungi_unclassified; k__Fungi_unclassified	0.00626285	0.00445695	0.00250795	0.00660012	0.00814132	0.00785775	0.0117166	0.0101207	0.00867069	0.0104541	0.00865928	0.00805578	0.00881074	0.00906301	0.00813528	0.0163012	0.00810573	0.00815831	0.00215629	0.0365708	0.0120187	0.0725256	0.00831048	0.00421546	0.00837341	0.0182805	0.00429063	0.002325	0.000925402	0.004329	0.00379721	0.00495693	0.00400957	0.00341357	0.00347348	0.00335317	0.0052933	0.00380158	0.00372347	0.00420236	0.00636324	0.0199152	0.00405366	0.0025139
New.ReferenceOTU458	k__Fungi; p__Ascomycota; c__Sordariomycetes; o__Hypocreales; f__Nectriaceae; g__Fusarium; g__Fusarium_unclassified; g__Fusarium_unclassified	0	0.0463738	0.0402121	0.0765404	0.055608	0.0827227	0.0184886	0.0135341	0.0165912	0.0180719	0.014378	0.0153679	0.0142851	0.137763	0.0163634	0.0161164	0.0163466	0.0179394	0	0.0275623	0	0.148606	0	0	0.0234413	0	0.0192598	0	0	0.000486436	0.0102273	0.00440341	0.00348464	0.00253385	0.00371522	0.00228793	0.0405736	0.228327	0.0397301	0.00420924	0.683577	0.00476971	0.0042246	0.00421838
New.ReferenceOTU349	k__Fungi; p__Basidiomycota; c__Agaricomycetes; o__Agaricales; f__Agaricaceae; g__Xanthagaricus; s__unidentified; s__unidentified_unclassified	0.501325	0.856822	0.131262	0.0744699	0.553616	0.371952	0.0682356	0.377249	0.297201	0.0778028	0.359547	0.176869	0.142331	0.611828	0.818057	0.259255	0.491724	0.509797	0.0930059	0.376811	0.246712	0.48687	0.356511	0.199909	0.430845	0.114209	0.16196	0.274898	1.69125	0.123399	0.382308	0.369334	0.451178	0.243308	0.557886	0.121886	0.301468	0.258211	0.26123	0.259287	0.266055	0.151076	0.513536	0.432642
New.ReferenceOTU345	k__Fungi; k__Fungi_unclassified; k__Fungi_unclassified; k__Fungi_unclassified; k__Fungi_unclassified; k__Fungi_unclassified; k__Fungi_unclassified; k__Fungi_unclassified	0.003405	0.000612194	0.0012665	0.00158325	0.00382941	0.00343583	0.00836655	0.00204332	0.00366002	0.00262422	0.0038032	0.00594954	0.00223553	0.00158982	0	0.0258465	0.00169527	0.00105773	0.00280141	0.0109234	0.00709562	0.0268233	0.00268039	0.00137953	0.008287	0.00743309	0.00338573	0.0023032	0.00205763	0.0024948	0.00500983	0.0129554	0.00820172	9.6546e-05	0.00720282	0.00178269	0.00850383	0.00171063	0.000876602	0.00164896	0.00215693	0.0106279	0.00113949	0.00103144
New.ReferenceOTU347	k__Fungi; k__Fungi_unclassified; k__Fungi_unclassified; k__Fungi_unclassified; k__Fungi_unclassified; k__Fungi_unclassified; k__Fungi_unclassified; k__Fungi_unclassified	0.000418223	0.000329032	0.000295088	0.000607659	0.000714399	0.00064601	0.0011412	0.001792	0.000612404	0	0.000802777	0.00168809	0.000964572	0.00051066	0	0.0113475	0.000544527	0	0.000305076	0.00599495	9.84963e-05	0.00913685	0.00158992	9.91657e-05	0.00115528	0.00100724	0.00124209	0.000691212	0.000689031	0.00199742	0.00120427	0.00204417	0.00315506	0.00180941	0.00097828	0.00130021	0.00211178	0.000276181	0.000141781	0.00056598	0.000807421	0.00188776	0.000745029	5.03675e-06
New.ReferenceOTU346	k__Fungi; p__Basidiomycota; c__Malasseziomycetes; o__Malasseziales; f__Malasseziaceae; g__Malassezia; s__Malassezia_globosa; s__Malassezia_globosa_unclassified	0.00103675	0.00104196	0.00105145	0.00104506	0.00106931	0.0366962	0.00828848	0.0128386	0	0.00408875	0	0	0.0144181	0.016482	0	0.000477857	0	0	0.00107547	0.00104609	0.00105267	0.00105748	0.00103789	0.00105982	0	0	0	0	0	0	0.000873744	0.013541	0	0.00025266	0.000293021	0	0	0.00287188	0.000821448	0	0	0	0	0
New.ReferenceOTU343	k__Fungi; p__Basidiomycota; c__Agaricomycetes; o__Agaricales; f__Agaricaceae; g__Agaricus; g__Agaricus_unclassified; g__Agaricus_unclassified	0.272495	0.63034	0.490815	0.280518	0.708242	0.554277	0.0733357	0.620897	0.532881	0.273183	0.493796	0.396087	0.17543	0.263756	0.517762	0.648074	0.636814	0.738734	0.533394	0.475056	0.712387	0.127154	0.58578	0.185582	0.252741	0.270749	0.220456	0.948982	0.230869	0.619514	0.36309	0.628928	0.508366	0.275275	0.345756	0.0537147	0.345951	0.296762	0.311139	0.0897724	0.32781	0.543873	0.143501	0.501117
New.ReferenceOTU342	k__Fungi; k__Fungi_unclassified; k__Fungi_unclassified; k__Fungi_unclassified; k__Fungi_unclassified; k__Fungi_unclassified; k__Fungi_unclassified; k__Fungi_unclassified	0.00880126	0.00227825	0.00260016	0.00486208	0.0100441	0.010821	0.0137066	0.0112687	0.0111091	0.0111341	0.011192	0.0117548	0.0111627	0.0105566	0.0115456	0.0223598	0.0104655	0.0117344	0.00161151	0.0481135	0.0122192	0.0980262	0.0117405	0.00719592	0.00873164	0.0181918	0.00639934	0.00383087	0.00189735	0.00665058	0.00369131	0.00934085	0.00683114	0.0032772	0.00448659	0.00266015	0.00755137	0.00514191	0.00534382	0.00308676	0.0104181	0.0285191	0.00459348	0.00429083
New.ReferenceOTU78	k__Fungi; p__Ascomycota; c__Dothideomycetes; o__Pleosporales; f__Pleosporaceae; g__Exserohilum; g__Exserohilum_unclassified; g__Exserohilum_unclassified	0	0	0	0	0.00840989	0	0.00237977	0.00235249	0.00240057	0.00249871	0.00235987	0.00234718	0.00233323	0.00221922	0.00237034	0.00237976	0.00236174	0.0428615	0.0751667	0	0.0214921	0	0	0	0	0	0	0	0	0	0	0	0	0	0.00732551	0	0	0	0	0	0	0	0	0
New.ReferenceOTU191	k__Fungi; k__Fungi_unclassified; k__Fungi_unclassified; k__Fungi_unclassified; k__Fungi_unclassified; k__Fungi_unclassified; k__Fungi_unclassified; k__Fungi_unclassified	0.0458979	0.0121849	0.0291191	0.0631489	0.0602268	0.0633936	0.0681888	0.0627862	0.0596399	0.0684289	0.0725825	0.0675811	0.0613637	0.057579	0.0571066	0.110951	0.0585909	0.0614744	0.0214319	0.250892	0.0675991	0.479596	0.0573755	0.0305258	0.0581467	0.105212	0.0259348	0.010939	0.0454994	0.0346688	0.0288806	0.0400554	0.0310677	0.0201109	0.0282095	0.0258114	0.0380373	0.0305154	0.0295403	0.0170101	0.0662315	0.130865	0.0431211	0.0289957
New.ReferenceOTU70	k__Fungi; p__Ascomycota; c__Sordariomycetes; o__Hypocreales; o__Hypocreales_unclassified; o__Hypocreales_unclassified; o__Hypocreales_unclassified; o__Hypocreales_unclassified	0	0	0	0	0	0	0	0	0	0	0	0	0	0	0	0	0	0	0	0	0	0	0	0	0	0	0	0	0	0	0	0	0	0	0	0	0	0	0	0	0	0	0.138861	0
New.ReferenceOTU74	k__Fungi; p__Basidiomycota; c__Agaricomycetes; o__Agaricales; f__Entolomataceae; g__Clitopilus; g__Clitopilus_unclassified; g__Clitopilus_unclassified	12.8227	13.5176	10.5205	11.1814	9.24123	13.7697	11.7551	12.1233	14.086	8.3661	10.4311	11.554	11.161	10.9775	11.331	12.3094	12.9573	11.5133	9.66267	12.9078	11.8908	11.4769	12.1896	11.5183	12.4629	11.9408	13.2378	13.0732	8.3863	14.7816	11.4569	11.6652	12.4356	9.68231	12.279	6.01814	10.6435	11.0726	9.57888	9.99299	12.2996	13.0855	12.528	10.7748
New.ReferenceOTU118	k__Fungi; p__Ascomycota; c__Sordariomycetes; o__Sordariales; f__Lasiosphaeriaceae; g__Cladorrhinum; s__Cladorrhinum_bulbillosum; s__Cladorrhinum_bulbillosum_unclassified	0	0	0	0	0	0	0	0	0	0	0	0	0.000196995	0	0	0.000332631	0.154395	0	0	0	0	0	0	0	0	0	0	0	0	0	0	0	0.00845374	0	0	0	0	0.000179493	0	0	0	0	0	0
New.ReferenceOTU448	k__Fungi; p__Ascomycota; c__Leotiomycetes; o__Erysiphales; f__Erysiphaceae; g__Blumeria; s__unidentified; s__unidentified_unclassified	0.169102	0.131706	0.132906	0.174967	0.185447	0.13144	0.245746	0.258709	0.141902	0.103944	0.604174	0.266865	0.152508	0.129646	0.51542	0.268801	0.21599	0.421036	0.237515	0.443091	0.230858	0.229065	0.131192	0.160849	0.0980843	0.371274	0.390474	0.165788	0.19024	0.142706	0.508556	0.33403	0.291989	0.369359	0.229066	0.102158	0.537967	0.172079	0.310852	0.100107	0.550701	0.106074	0.0959327	0.140287
New.ReferenceOTU449	k__Fungi; p__Ascomycota; c__Sordariomycetes; o__Diaporthales; f__Diaporthaceae; g__Diaporthe; g__Diaporthe_unclassified; g__Diaporthe_unclassified	0.00310953	0.00312516	0.00315364	0.00313447	0.00320721	0.00311886	0	0	0	0.0252348	0	0.0111483	0.00483252	0	0	0	0	0.0445386	0.00322568	0.00313754	0.00315728	0.00317173	0.00311296	0.020921	0	0	0	0	0	0	0	0.00733469	0	0.00025266	0	0	0.000510553	0	0	0	0	0	0	0
New.ReferenceOTU111	k__Fungi; p__Basidiomycota; c__Agaricomycetes; o__Auriculariales; f__Auriculariaceae; g__Auricularia; g__Auricularia_unclassified; g__Auricularia_unclassified	0.00262705	0.00714584	0.0170981	0.0057286	0.00813086	0.00890361	0.00458515	0.00371826	0.00672736	0.00324403	0.0259384	0.00478926	0.00480542	0.00510454	0.00694854	0.0054286	0.00433546	0.00396156	0.0022133	0.00808789	0.00281698	0.0052745	0.0046649	0.00553904	0.00269967	0.00382014	0.0062398	0.00377549	0.00632693	0.00394341	0.00674557	0.00600444	0.00362071	0.0039534	0.004008	0.00280917	0.00374268	0.00453397	0.00655233	0.00515853	0.0051154	0.00381984	0.00334758	0.00308838
New.ReferenceOTU445	k__Fungi; p__Ascomycota; c__Sordariomycetes; o__Glomerellales; f__Glomerellaceae; g__Colletotrichum; g__Colletotrichum_unclassified; g__Colletotrichum_unclassified	0	0	0	0	0.140425	0.0703018	0.0193307	0.129935	0.0194997	0.0202969	0.0191691	0.0190661	0.0189528	0.0186949	0.0192542	0.0193307	0.0191843	0.0193087	0.195348	0.141097	0	0	0	0	0	0	0.0211404	0	0	0.194262	0.027625	0.012209	0.0117861	0.0495277	0.0122245	0.0129519	0	0	0.0220328	0.00128234	0.00128724	0.018105	0.00128702	0.00149419
New.ReferenceOTU280	k__Fungi; k__Fungi_unclassified; k__Fungi_unclassified; k__Fungi_unclassified; k__Fungi_unclassified; k__Fungi_unclassified; k__Fungi_unclassified; k__Fungi_unclassified	0.00479258	0.00481667	0.00486056	0.00483102	0.00494313	0.00480696	0	0	0.0567177	0.0508922	0	0	0.10511	0	0	0.0111599	0	0.000647026	0.0049716	0.00483575	0.00486617	0.117621	0.00479787	0.00489925	0	0	0	0	0	0	0.000582496	0.000564207	0.0427971	0.00277925	0.0175812	0	0.0605463	0.00288315	0	0.00718927	0.00721673	0.014952	0.0072155	0.00720487
New.ReferenceOTU282	k__Fungi; p__Ascomycota; c__Saccharomycetes; o__Saccharomycetales; f__Saccharomycetaceae; g__Issatchenkia; s__Issatchenkia_orientalis; s__Issatchenkia_orientalis_unclassified	9.48803e-05	9.53572e-05	9.62262e-05	9.56414e-05	9.78609e-05	9.5165e-05	0.000120852	0	0	0	0.00552272	0	0	0.000110163	0	0	0	0	9.84245e-05	0.00382561	9.63373e-05	9.67783e-05	9.4985e-05	9.69921e-05	0.0106165	0	0	0	0	0	0.00101301	0.00216086	0.00061066	0.000644827	0.000633377	0.000671063	0	0.164056	0.000616087	0	0	0	0	0
New.ReferenceOTU285	k__Fungi; p__Ascomycota; p__Ascomycota_unclassified; p__Ascomycota_unclassified; p__Ascomycota_unclassified; p__Ascomycota_unclassified; p__Ascomycota_unclassified; p__Ascomycota_unclassified	0.156573	0	0	0	0	0	0	0	0	0	0	0	0	0	0	0	0	0	0	0	0	0	0	0	0	0	0	0	0	0	0	0	0	0	0	0	0	0	0	0	0	0	0	0
New.ReferenceOTU286	k__Fungi; p__Ascomycota; c__Dothideomycetes; o__Capnodiales; o__Capnodiales_unclassified; o__Capnodiales_unclassified; o__Capnodiales_unclassified; o__Capnodiales_unclassified	0	0.295292	0	0	0	0	0.0685313	0.0101344	0.0103414	0.0107642	0.0101661	0.0101115	0.0100514	0.00956021	0.0102113	0.0102518	0.0101742	0.0102402	0	0	0	0	0	0	0	0	0	0	0	0	0	0	0	0	0	0	0	0	0	0	0	0	0	0
New.ReferenceOTU237	k__Fungi; k__Fungi_unclassified; k__Fungi_unclassified; k__Fungi_unclassified; k__Fungi_unclassified; k__Fungi_unclassified; k__Fungi_unclassified; k__Fungi_unclassified	0.0112318	0.000841452	0.00780929	0.0161321	0.0213521	0.0241466	0.0189208	0.0167659	0.0171226	0.0187862	0.0169685	0.0184982	0.0162209	0.0154282	0.0164789	0.020629	0.0168063	0.0169245	0.00495425	0.0652085	0.0172684	0.124648	0.0102916	0.010065	0.0199199	0.0246267	0.0065011	0.00315803	0.00352852	0.010098	0.00620501	0.00780629	0.0060636	0.00565992	0.00633981	0.0061416	0.0084957	0.00774597	0.0077902	0.00706221	0.0177116	0.0355025	0.00816384	0.0040723
New.ReferenceOTU236	k__Fungi; k__Fungi_unclassified; k__Fungi_unclassified; k__Fungi_unclassified; k__Fungi_unclassified; k__Fungi_unclassified; k__Fungi_unclassified; k__Fungi_unclassified	0.00071943	0.000723047	0.0113127	0.00139022	0.00585019	0.00260024	0.00963332	0.00898763	0.000266706	0.0027099	0.0039599	0.00581232	0.00369705	0.00182741	0.000850116	0.025278	0.000771618	0.00161825	0.00894595	0.00786798	0.000730478	0.0226258	0.00169374	0.000735443	0.00269628	0.00149293	0.00147807	0.00148073	0.00529477	0.0135925	0.00152647	0.0128346	0.00901036	0.00139763	0.00730532	0.000224606	0.00486553	0.00601703	0.00281326	0.00126624	0.0224021	0.00317156	0.00155979	0.000351212
New.ReferenceOTU231	k__Fungi; p__Basidiomycota; c__Agaricomycetes; o__Auriculariales; f__Auriculariaceae; g__Auricularia; g__Auricularia_unclassified; g__Auricularia_unclassified	0.00213974	0.00313685	0.00261608	0.00259024	0.00212615	0.00351699	0.00419543	0.0032288	0.00375316	0.00260289	0.00514666	0.00446769	0.00395944	0.00312824	0.00491577	0.00519156	0.00394665	0.00233932	0.00338571	0.00326764	0.00345119	0.00396744	0.00439748	0.00370504	0.00221868	0.00389732	0.00426587	0.00231413	0.00351395	0.00151927	0.00328514	0.00466993	0.00391987	0.00135058	0.00382011	0.00124693	0.00355815	0.00344891	0.00161842	0.00286219	0.00300567	0.00222428	0.00199106	0.00317388
New.ReferenceOTU238	k__Fungi; p__Basidiomycota; c__Ustilaginomycetes; o__Ustilaginales; f__Ustilaginaceae; g__Pseudozyma; s__Pseudozyma_hubeiensis; s__Pseudozyma_hubeiensis_unclassified	0	0	0	0	0	0	0.000193519	0	0	0	0	0	0	0.000177458	0	0	0	0	0	0	0	0	0	0	0.00390378	0.00390448	0.0324705	0.00387259	0.00386037	0.00387569	0.0754985	0	0	0	0	0	0	0	0	0	0	0	0	0
New.ReferenceOTU195	k__Fungi; k__Fungi_unclassified; k__Fungi_unclassified; k__Fungi_unclassified; k__Fungi_unclassified; k__Fungi_unclassified; k__Fungi_unclassified; k__Fungi_unclassified	0.00369119	0.00252418	0.00300455	0.00235343	0.00300942	0.00264301	0.00581966	0.00297178	0.00184706	0.00203748	0.00364537	0.00433972	0.00214796	0.00163165	0.00174701	0.0268537	0	0.00135646	0.00367708	0.00629027	0.00231481	0.00681746	0.00221019	0.00226619	0.00239634	0.00430701	0.002072	0.00187022	0.00226967	0.00245385	0.00266137	0.00823885	0.00729084	0.00124145	0.00494102	0.000335173	0.00439579	0.00190899	0	0.000711395	0.000714113	0.00106551	0.000713991	0.000941451
New.ReferenceOTU92	k__Fungi; p__Ascomycota; c__Eurotiomycetes; o__Eurotiales; f__Aspergillaceae; g__Penicillium; g__Penicillium_unclassified; g__Penicillium_unclassified	0.000346726	0.276441	0.000351644	0.030935	0.000357618	0.00568538	0	0	0.0542604	0	0	0.112015	0.0859506	0	0	0	0	0	0.000359677	0.000349849	0.00035205	0.000353662	0.000347108	0.00394505	0	0	0.163088	0	0	0.0267731	0.0427475	0.013917	0.00689157	0.0410032	0.00714794	0.0146291	0	0	0	0.0964629	0	0	0	0
New.ReferenceOTU90	k__Fungi; p__Ascomycota; c__Sordariomycetes; o__Hypocreales; f__Nectriaceae; f__Nectriaceae_unclassified; f__Nectriaceae_unclassified; f__Nectriaceae_unclassified	0	0.0444536	0.074124	0.246603	0	0	0.235454	0.0127597	0.0636078	0.0584118	0.00474316	0.0261942	0.00458885	0.00483004	0.00439185	0.0044093	0.0043759	0.00440428	0.139492	0.0359908	0	0	0	0	0	0	0.1678	1.25218	0	0	0.13349	0.160463	0.122608	0.136751	0.140233	0.0936342	0	0.074169	0	0.0561196	0.00385283	0.00387837	0.0188672	0.00384649
New.ReferenceOTU97	k__Fungi; k__Fungi_unclassified; k__Fungi_unclassified; k__Fungi_unclassified; k__Fungi_unclassified; k__Fungi_unclassified; k__Fungi_unclassified; k__Fungi_unclassified	0.000772685	0.000506574	0.000511191	0.000792368	0.00540095	0.000735006	0.00467458	0.00305807	0.000329069	0.000774381	0.00676799	0.00200998	0.00146603	0.00043606	0	0.00896421	0.00338458	0.00201459	0.000693854	0.0106073	0.000511781	0.0105924	0.00175308	0.00247645	0.00184012	0.00167167	0.00130521	0.00130756	0.00130343	0.00130861	0.00456803	0.00527504	0.00370556	0	0.000745015	0.000611239	0.00607607	0.00129222	0	0.000613446	0.000615789	0.000619872	0.0041906	0.000614777
New.ReferenceOTU94	k__Fungi; p__Ascomycota; c__Sordariomycetes; o__Hypocreales; f__Hypocreales_fam_Incertae_sedis; f__Hypocreales_fam_Incertae_sedis_unclassified; f__Hypocreales_fam_Incertae_sedis_unclassified; f__Hypocreales_fam_Incertae_sedis_unclassified	0	0	0	0	0	0	0	0	0.0565641	0.0338751	0	0	0	0.000177458	0	0	0	0	0	0	0	0	0	0	0	0	0	0	0	0	0	0	0	0.00025266	0	0	0	0	0	0	0	0	0	0
New.ReferenceOTU95	k__Fungi; p__Basidiomycota; c__Agaricomycetes; o__Agaricales; o__Agaricales_unclassified; o__Agaricales_unclassified; o__Agaricales_unclassified; o__Agaricales_unclassified	0.000265644	0.000266979	0.000269412	0.000267775	0.000273989	0.000266441	0	0	0	0	0.0416197	0	0	0	0	0	0	0.0337353	0.000275567	0.000268037	0.000269723	0.000270958	0.0855506	0.000271556	0.0023929	0.00239333	0.00236952	0.00237378	0.00488984	0.00237568	0	0	0.0304128	0	0	0	0	0	0	0	0	0.0819926	0	0
New.ReferenceOTU98	k__Fungi; k__Fungi_unclassified; k__Fungi_unclassified; k__Fungi_unclassified; k__Fungi_unclassified; k__Fungi_unclassified; k__Fungi_unclassified; k__Fungi_unclassified	0.00185154	0.000868895	0.0016214	0.0012452	0.0049132	0.00277185	0.00277288	0.00129527	0.00120298	0.00240934	0.00356127	0.00188828	0.000800973	0.000714772	0.000603232	0.0109198	0.00181061	0.00233137	0.00222629	0.00396127	0.000971411	0.00230343	0.000889956	0.00126822	0.000890828	0.0011501	0.00134311	0.00121652	0.000880922	0.00350078	0.00210678	0.00305169	0.00137592	0.00219232	0.00373365	0.00093597	0.00642118	0.001259	0.000256862	0.0010312	0.00356384	0.00277422	0.000960901	0.000435881
New.ReferenceOTU309	k__Fungi; k__Fungi_unclassified; k__Fungi_unclassified; k__Fungi_unclassified; k__Fungi_unclassified; k__Fungi_unclassified; k__Fungi_unclassified; k__Fungi_unclassified	0	0	0	0	0	0	0	0	0	0	0.0934311	0	0	0	0	0	0.00018921	0	0	0	0	0	0	0	0	0	0	0	0	0	0	0.000564207	0	0	0	0	0	0	0	0	0	0	0	0
New.ReferenceOTU301	k__Fungi; p__Basidiomycota; c__Malasseziomycetes; o__Malasseziales; f__Malasseziaceae; g__Malassezia; s__Malassezia_restricta; s__Malassezia_restricta_unclassified	0.00114139	0.00114713	0.151882	0.00115055	0.00117725	0.00114482	0	0	0	0	0.000431013	0	0.154435	0	0	0	0	0	0.00118403	0.00115168	0.00115892	0.00116423	0.00114265	0.0011668	0	0	0	0	0	0	0	0	0	0	0	0	0	0	0	0	0	0	0	0
New.ReferenceOTU305	k__Fungi; p__Ascomycota; p__Ascomycota_unclassified; p__Ascomycota_unclassified; p__Ascomycota_unclassified; p__Ascomycota_unclassified; p__Ascomycota_unclassified; p__Ascomycota_unclassified	0	0	0	0	0	0	0	0	0	0	0	0	0	0	0	0	0	0	0	0	0	0.0207974	0	0	0	0	0.122658	0	0	0	0	0	0	0	0	0	0	0	0	0	0	0	0	0
New.ReferenceOTU307	k__Fungi; k__Fungi_unclassified; k__Fungi_unclassified; k__Fungi_unclassified; k__Fungi_unclassified; k__Fungi_unclassified; k__Fungi_unclassified; k__Fungi_unclassified	0.00389756	0.00196613	0.0018253	0.00977151	0.00821581	0.0100104	0.00925302	0.00753845	0.00503267	0.0070555	0.0101243	0.0102002	0.00445184	0.00484884	0.00382969	0.0342038	0.00587875	0.00634464	0.00289915	0.0287577	0.00385466	0.0687991	0.00498949	0.00378657	0.00549041	0.00936065	0.0014085	0.000934921	0.029476	0.0075347	0.00511087	0.0120064	0.00988959	0.00195319	0.00669053	0.0054433	0.00560914	0.00281289	0.00194453	0.00147476	0.0067345	0.0130509	0.00256953	0.00197609
New.ReferenceOTU397	k__Fungi; p__Ascomycota; c__Eurotiomycetes; o__Eurotiales; f__Aspergillaceae; g__Aspergillus; g__Aspergillus_unclassified; g__Aspergillus_unclassified	0.00570886	0.00573756	0.00578984	0.0518832	0.00718411	0.00572599	0	0	0.030602	0.0141651	0	0	0.148298	0	0	0	0	0	0.00592211	0.0231359	0.00579653	0.00582306	0.00571516	0.0109657	0.0571345	0.0910685	0	0	0	0	0.00660138	0.00637004	0.0061494	0.00649346	0.0490962	0.0217256	0.000725885	0.00261193	0.000735469	0	0.00896844	0.00127591	0	0
New.ReferenceOTU393	k__Fungi; k__Fungi_unclassified; k__Fungi_unclassified; k__Fungi_unclassified; k__Fungi_unclassified; k__Fungi_unclassified; k__Fungi_unclassified; k__Fungi_unclassified	0	0	0	0	0	0	0	0	0	0	0.000274797	0	0	0	0.0437031	0.00532208	0	0	0	0	0	0	0	0	0	0	0	0	0	0	0	0.0699617	0	0	0	0	0	0	0	0	0	0	0	0
New.ReferenceOTU391	k__Fungi; p__Basidiomycota; c__Agaricomycetes; o__Agaricales; f__Marasmiaceae; g__Marasmius; s__Marasmius_midnapurensis; s__Marasmius_midnapurensis_unclassified	0.155065	0.00804749	0.0139981	0.0377209	0.0368285	0.00803126	0	0.0327881	0.09488	0.0340754	0.0183443	0.175257	0.0897952	0	0	0.0936073	0.0995313	0.124028	0.0581597	0.0300023	0.147636	0.100669	0.130793	0.00818546	0.127655	0.21072	0.00297696	0.00298232	0.00297291	0.00298471	0.0755226	0.00649122	0.00290594	0.12697	0.0612869	0.0091965	0.118482	0.155518	0.154373	0.140165	0.00987018	0.00388293	0.251598	0.764054
New.ReferenceOTU406	k__Fungi; p__Ascomycota; c__Saccharomycetes; o__Saccharomycetales; f__Saccharomycetales_fam_Incertae_sedis; g__Candida; s__Candida_albicans; s__Candida_albicans_unclassified	0.00135647	0.00136329	0.00137572	0.00210999	0.00139909	0.00215975	0	0	0	0.0221257	0	0	0	0	0	0.00971042	0	0	0.00140715	0.0013687	0.00137731	0.00138361	0.00135797	0.00138667	0	0	0	0	0	0	0	0	0	0	0	0.015669	0	0	0	0	0	0	0	0
New.ReferenceOTU157	k__Fungi; k__Fungi_unclassified; k__Fungi_unclassified; k__Fungi_unclassified; k__Fungi_unclassified; k__Fungi_unclassified; k__Fungi_unclassified; k__Fungi_unclassified	0	0	0	0	0	0	0	0	0	0	0	0	0	0.000177458	0	0.000332631	0	0	0	0	0	0	0	0	0	0	0	0	0	0	0.0489297	0.0631912	0.0126806	0.011117	0.00468833	0.00622984	0.0145508	0.0335651	0	0	0	0	0	0
New.ReferenceOTU401	k__Fungi; p__Ascomycota; c__Saccharomycetes; o__Saccharomycetales; f__Debaryomycetaceae; g__Meyerozyma; g__Meyerozyma_unclassified; g__Meyerozyma_unclassified	0	0	0	0	0	0	0	0	0	0	0	0	0	0	0	0.000332631	0	0	0	0	0	0	0	0	0.0021838	0.00218419	0.01418	0.00216635	0.00215951	0.00216808	0.0383417	0	0	0	0	0	0.0179511	0.0173735	0.0179101	0	0	0.174977	0	0
New.ReferenceOTU158	k__Fungi; p__Basidiomycota; c__Ustilaginomycetes; o__Ustilaginales; f__Ustilaginaceae; g__Ustilago; s__Ustilago_nunavutica; s__Ustilago_nunavutica_unclassified	0.000328854	0.000330507	0.000333518	0.000331492	0.000339184	0.00032984	0	0.0107026	0	0	0	0	0	1.86274e-05	0	0	0	0	0.000341138	0.000331816	0.000333904	0.000335432	0.000329217	0.00398348	0	0	0	0.252251	0	0	0	0	0	0	0	0	0	0.00682072	0	0	0	0	0	0
New.ReferenceOTU409	k__Fungi; p__Ascomycota; c__Sordariomycetes; o__Xylariales; f__Xylariaceae; g__Daldinia; s__Daldinia_starbaeckii; s__Daldinia_starbaeckii_unclassified	0	0	0	0	0	0	0	0	0	0	0	0	0	0	0	0	0	0	0	0	0	0	0	0	0	0	0	0	0.00231466	0.226987	0	0	0	0	0	0	0	0	0	0	0	0	0	0
New.ReferenceOTU22	k__Fungi; k__Fungi_unclassified; k__Fungi_unclassified; k__Fungi_unclassified; k__Fungi_unclassified; k__Fungi_unclassified; k__Fungi_unclassified; k__Fungi_unclassified	0.00292085	0.00188304	0.00419238	0.00397558	0.00513397	0.00578051	0.0103246	0.00603215	0.00660699	0.00832067	0.00744468	0.00692218	0.00597379	0.00493171	0.0057354	0.023267	0.00562719	0.00684331	0.00242581	0.0234004	0.00652794	0.075038	0.00451609	0.00538989	0.00428838	0.0122301	0.00213196	0.0010242	0.0013267	0.00245382	0.00286077	0.00428619	0.00194461	0.00257993	0.00443058	0.00110571	0.00623325	0.00279155	0.002129	0.00190899	0.00563061	0.0133343	0.00275001	0.00416353
New.ReferenceOTU25	k__Fungi; p__Basidiomycota; c__Agaricomycetes; o__Auriculariales; f__Auriculariaceae; g__Auricularia; g__Auricularia_unclassified; g__Auricularia_unclassified	0.0167869	0.0122708	0.00430149	0.0109862	0.00208057	0.00334766	0.00351384	0.00461928	0.0342654	0.00592862	0.00548197	0.00377846	0.00295268	0.0201997	0.0141899	0.0121685	0.00344716	0.0198141	0.0369347	0.0107209	0.0106919	0.0139646	0.0124572	0.00628655	0.0188911	0.00684996	0.00710124	0.00524364	0.00546896	0.00482425	0.00267168	0.0037411	0.0159986	0.0297276	0.0038836	0.00206556	0.00743382	0.00564768	0.00277491	0.00380755	0.00430027	0.0130924	0.00458607	0.00985977
New.ReferenceOTU24	k__Fungi; k__Fungi_unclassified; k__Fungi_unclassified; k__Fungi_unclassified; k__Fungi_unclassified; k__Fungi_unclassified; k__Fungi_unclassified; k__Fungi_unclassified	0.0108157	0.010687	0.0251075	0.0241076	0.0283518	0.0240704	0.035914	0.0334623	0.0291903	0.0360626	0.0346841	0.0363693	0.0311189	0.0272336	0.0280227	0.0763156	0.0289855	0.029606	0.0102902	0.110265	0.0270687	0.32133	0.0177964	0.0177927	0.0218693	0.0453576	0.00784863	0.00675965	0.0161472	0.0237659	0.0125623	0.0165435	0.0149841	0.00768444	0.018096	0.0103176	0.0214829	0.0136157	0.0121728	0.00569273	0.0291414	0.0578489	0.0204545	0.0147111
New.ReferenceOTU29	k__Fungi; p__Ascomycota; c__Sordariomycetes; o__Hypocreales; f__Nectriaceae; g__Fusarium; s__Fusarium_delphinoides; s__Fusarium_delphinoides_unclassified	0.363831	0.00142226	0.00062105	0.000617276	0.000631601	0.0840277	0.000701728	0.000693687	0.000707862	0.00104179	0.000695862	0.00069212	0.0437073	0.000654386	0.31898	0.000701727	0.105622	0.000700929	0.00188197	0.0111371	0.000621768	0.104854	0.00061304	0.000625993	0	0	0	0.162346	0	0	0.0146793	0.0100979	0.0082764	0.0384375	0.00858429	0.0154715	0	0.00187185	0	0.000113319	0.000113752	0.000114506	0.000113733	0.00157589
New.ReferenceOTU28	k__Fungi; k__Fungi_unclassified; k__Fungi_unclassified; k__Fungi_unclassified; k__Fungi_unclassified; k__Fungi_unclassified; k__Fungi_unclassified; k__Fungi_unclassified	0.00626392	0.00676748	0.00635277	0.00631417	0.0064607	0.0138344	0	0	0	0	0.0505163	0.115862	0	0.0104729	0	0.0241132	0.0553179	0.00744174	0.0064979	0.122834	0.00636011	0.00638922	0.00627083	0.00640333	0	0	0	0	0	0	0.000291248	0.0614985	0.0153224	0.058617	0.0298881	0.000188783	0.0913891	0.0671302	0	0	0	0	0	0
New.ReferenceOTU473	k__Fungi; k__Fungi_unclassified; k__Fungi_unclassified; k__Fungi_unclassified; k__Fungi_unclassified; k__Fungi_unclassified; k__Fungi_unclassified; k__Fungi_unclassified	0.00626993	0.00630144	0.00635887	0.0131103	0.00646689	0.00628874	0	0	0	0	0.0167777	0	0.0100825	0	0	0.0210848	0.153199	0.0137937	0.00650414	0.00632641	0.0807211	0.00639535	0.00627685	0.00640948	0	0	0	0	0	0	0.0431047	0.0203114	0.00264179	0	0	0	0	0.000179493	0.00636623	0	0	0	0	0
New.ReferenceOTU472	k__Fungi; k__Fungi_unclassified; k__Fungi_unclassified; k__Fungi_unclassified; k__Fungi_unclassified; k__Fungi_unclassified; k__Fungi_unclassified; k__Fungi_unclassified	0.0529847	0.0967365	0.104338	0.061148	0.102725	0.172125	0.266904	0.0836761	0.227318	0.156824	0.011983	0.210481	0.101487	0.0546924	0.0131836	0.0896827	0.140639	0.357722	0.0561275	0.053462	0.0537984	0.208846	0.296877	0.054164	0.0382152	0.0382221	0.0378418	0.0379098	0.0377902	0.0474528	0.10509	0.0469872	0.117196	0.00632744	0.144054	0	0.0509385	0.18467	0.0940443	0.165167	0.353027	0.0146501	0.0249904	0.0186491
New.ReferenceOTU471	k__Fungi; p__Basidiomycota; c__Agaricomycetes; o__Agaricales; f__Omphalotaceae; g__Omphalotus; g__Omphalotus_unclassified; g__Omphalotus_unclassified	0	0	0	0	0	0	0	0.00020088	0	0	0.000274797	0	0.121546	0	0	0	0	0	0	0	0	0	0	0	0.0769812	0.00304635	0.00301604	0.00302146	0.00301193	0.00302388	0.0935451	0	0	0.0127869	0	0	0	0	0	0	0	0	0	0
New.ReferenceOTU470	k__Fungi; p__Ascomycota; c__Eurotiomycetes; o__Eurotiales; f__Aspergillaceae; g__Aspergillus; s__Aspergillus_baarnensis; s__Aspergillus_baarnensis_unclassified	0.00153962	0.00154736	0.00156146	0.00155197	0.00158799	0.00154424	0	0	0	0	0.00110652	0	0	0.00176984	0.000671919	0.00247898	0.024851	0	0.00159713	0.00155349	0.00156327	0.00157042	0.00154132	0.00195363	0.0274092	0.02101	0.00644432	0.00986297	0.00643554	0.00646108	0.0144834	0	0.00355714	0	0	0.103909	0	0.13373	0	0.0153271	0.0153857	0.0168928	0.015383	0.0153604
New.ReferenceOTU477	k__Fungi; p__Basidiomycota; c__Agaricomycetes; o__Agaricales; f__Agaricaceae; f__Agaricaceae_unclassified; f__Agaricaceae_unclassified; f__Agaricaceae_unclassified	0	0	0	0	0	0.109306	0.00508049	0.00502227	0.0051249	0.00533442	0.0056023	0.00501093	0.00498115	0.00473774	0.00506037	0.00508048	0.005042	0.0050747	0	0	0	0	0	0	0	0	0	0	0	0	0	0	0	0	0	0	0	0	0	0.000179633	0	0	0	0
New.ReferenceOTU479	k__Fungi; p__Basidiomycota; c__Agaricomycetes; o__Agaricales; f__Agaricaceae; g__Leucoagaricus; g__Leucoagaricus_unclassified; g__Leucoagaricus_unclassified	0.0119992	0.0124378	0.020044	0.012512	0.0377227	0.0120352	0.0657307	0.0399884	0.116571	0.034993	0.0137384	0.0570246	0.0751983	0.142283	0	0.0137722	0	0.0468184	0.0149529	0.0185311	0.335954	0.0122392	0.0618128	0.0122663	0.0123235	0.0123257	0.0161582	0.012225	0.0121864	0.0134163	0.044083	0.0138883	0.0403293	0.019739	0.0217067	0	0.0354514	0.0105207	0.0321951	0.12061	0.00228635	0.0310332	0.0007555	0.0237531
New.ReferenceOTU54	k__Fungi; p__Basidiomycota; c__Agaricomycetes; o__Agaricales; f__Entolomataceae; g__Clitopilus; s__Clitopilus_crispus; s__Clitopilus_crispus_unclassified	0.0049199	0.0045486	0.00326541	0.00162479	0.00311947	0.00463878	0.00407573	0.00347725	0.00601756	0.00475518	0.00454568	0.00395815	0.00359575	0.0035464	0.00163072	0.0053579	0.00547755	0.00799263	0.00418313	0.00528317	0.00172878	0.00623614	0.00504581	0.00319603	0.000161406	0	0.00386251	0.00191188	0	0.00406991	0.00482576	0.00040878	0.000394621	0.0004167	0.000409301	0.000433655	0.00029742	0.00341293	0.00159966	0.00148484	0.0010684	0.00247677	0.00315742	0.000426863
New.ReferenceOTU274	k__Fungi; p__Ascomycota; c__Saccharomycetes; o__Saccharomycetales; f__Saccharomycetaceae; g__Kazachstania; s__Kazachstania_pintolopesii; s__Kazachstania_pintolopesii_unclassified	0.00061531	0.000176987	0.0030346	0.0011078	0.00902204	0	0.00082111	0.00160419	0.00112406	0.00686339	0.00270011	0.00387246	0.00387446	0.0106394	0.000568348	0.00315406	0.000566284	0.00082228	0.0060147	0.00148842	0.00904585	0.00766256	0.0012945	0.00705054	0.00447214	0.000400002	0.000299378	0.000155302	0.00357783	0.000155426	0.00185114	0	0.00398202	0.00159594	0	0.00096897	0.00120137	0.000837606	0.00727214	0.00277965	0.00283947	0.00101718	0.00158335	0.00524674
New.ReferenceOTU277	k__Fungi; k__Fungi_unclassified; k__Fungi_unclassified; k__Fungi_unclassified; k__Fungi_unclassified; k__Fungi_unclassified; k__Fungi_unclassified; k__Fungi_unclassified	0.39792	0.301367	0.0667057	0.0663003	0.092635	0.276543	0	0.165059	0.182112	0.0711178	0.0597881	0.199883	0.478962	0.032007	0.215161	0	0.402936	0.620227	0.0718971	0.155239	0.0710597	0.0792204	0.201652	0.0719106	0.239084	0.11068	0.731093	0.161034	0.0246368	0.030985	0.187765	0.354025	0.230296	0.148408	0.179506	0.0196095	0.131335	0.216054	0.0656263	0.0449511	0.0451229	0.113428	0.0549034	0.0479951
New.ReferenceOTU279	k__Fungi; p__Basidiomycota; c__Agaricomycetes; o__Polyporales; f__Ganodermataceae; g__Truncospora; s__Truncospora_macrospora; s__Truncospora_macrospora_unclassified	0	0	0	0.03678	0	0	0	0	0	0	0	0	0	0	0	0	0	0	0	0	0	0	0	0	0	0	0	0	0	0	0	0	0	0	0	0	0	0	0	0	0	0	0	0
New.ReferenceOTU278	k__Fungi; p__Ascomycota; p__Ascomycota_unclassified; p__Ascomycota_unclassified; p__Ascomycota_unclassified; p__Ascomycota_unclassified; p__Ascomycota_unclassified; p__Ascomycota_unclassified	0.0132694	0.0133361	0.386837	0.0133758	0.0136862	0.0133092	0.0713852	0.381943	0	0.228659	0.0579185	0	0	0.112617	0.0883309	0	0.102491	0	0.524788	0.0196956	0.0134731	0.0135348	0.013284	0.0135647	0.030569	0.0305745	0.107501	0.0303247	0.030229	0.030349	0.0431083	0.0778004	0.110166	0.13387	0.0326944	0.0198964	0.202434	0.0708996	0.0936452	0	0	0	0	0
New.ReferenceOTU185	k__Fungi; p__Ascomycota; c__Dothideomycetes; o__Pleosporales; f__Phaeosphaeriaceae; g__Setophoma; g__Setophoma_unclassified; g__Setophoma_unclassified	0	0	0	0	0	0	0	0	0	0	0	0	0	0	0	0	0	0	0	0	0	0.140608	0	0	0	0	0	0	0	0	0	0	0	0	0	0	0	0	0	0	0	0	0	0
New.ReferenceOTU43	k__Fungi; p__Ascomycota; c__Sordariomycetes; o__Hypocreales; f__Nectriaceae; g__Neocosmospora; s__Neocosmospora_falciformis; s__Neocosmospora_falciformis_unclassified	0.0808534	0.0812598	0.0839758	0.438072	0.288813	0.621123	0.498803	0.129624	0.119768	0.153265	0.530918	0.167356	0.501709	0.105809	0.473865	0.291189	0.641921	0.411446	0.586338	0.23643	0.098163	0.290324	0.515699	0.433995	0.181011	0.21007	0.246031	0.325339	0.180699	1.0585	1.26119	0.562672	0.293867	0.682851	0.248031	0.0532458	0.671228	0.518971	0.102932	0.0958009	0.130443	1.00909	0.306256	0.0960088
New.ReferenceOTU352	k__Fungi; p__Basidiomycota; c__Agaricomycetes; o__Auriculariales; f__Auriculariaceae; g__Auricularia; g__Auricularia_unclassified; g__Auricularia_unclassified	0.00231789	0.0063007	0.0057284	0.276483	0.0053318	0.0201963	0.0218287	0.0168279	0.0234729	0.0146989	0.0199891	0.0185357	0.0158069	0.0132797	0.0209096	0.0208404	0.0195551	0.044615	0.00550739	0.00593737	0.00515513	0.00563673	0.00379709	0.0119384	0.00499719	0.0152206	0.024075	0.0270608	0.0206553	0.0131114	0.00995855	0.0137982	0.0104411	0.0120758	0.0166892	0.00756531	0.00910772	0.0102229	0.0349121	0.0248756	0.0299479	0.00909165	0.0163203	0.0140962
New.ReferenceOTU353	k__Fungi; p__Basidiomycota; c__Malasseziomycetes; o__Malasseziales; f__Malasseziaceae; g__Malassezia; s__Malassezia_restricta; s__Malassezia_restricta_unclassified	0.0116685	0.0102167	0.0104939	0.0102471	0.142998	0.0107096	0.032653	0.0287347	0	0	0.0220534	0.0611976	0	0	0.112505	0.0578705	0.0329954	0.00174434	0.0105453	0.0113083	0.0103217	0.0107717	0.0101768	0.0118548	0.020469	0.0194225	0.0196507	0.0194921	0.0192031	0.0273524	0.035251	0.0329479	0.0187792	0.114906	0.0223878	0	0	0.0766515	0.0475612	0.0148058	0.0134309	0.0323224	0.0142348	0.0134088
New.ReferenceOTU355	k__Fungi; p__Ascomycota; c__Eurotiomycetes; o__Eurotiales; f__Aspergillaceae; g__Aspergillus; g__Aspergillus_unclassified; g__Aspergillus_unclassified	0	0	0	0	0	0.268289	0.0127925	0.0126459	0.0129043	0.0134319	0.0126856	0.0126174	0.0125424	0.0119295	0.0127419	0.0134755	0.0126956	0.012778	0	0	0	0	0	0.0027451	0	0	0	0	0	0.0201736	0.00145476	0.00148771	0.00215589	0.00151654	0.00148961	0.00157824	0.0265488	0	0	0	0	0	0	0
New.ReferenceOTU358	k__Fungi; p__Ascomycota; c__Sordariomycetes; o__Sordariales; o__Sordariales_unclassified; o__Sordariales_unclassified; o__Sordariales_unclassified; o__Sordariales_unclassified	0	0	0	0	0	0	0	0	0	0	0	0	0	0	0.135316	0	0	0.000194926	0	0	0	0	0	0	0	0	0	0	0	0	0	0	0.000528359	0	0	0	0	0	0	0	0	0	0	0
New.ReferenceOTU359	k__Fungi; p__Ascomycota; c__Saccharomycetes; o__Saccharomycetales; f__Saccharomycetaceae; g__Kazachstania; s__Kazachstania_pintolopesii; s__Kazachstania_pintolopesii_unclassified	0.335714	0	11.8387	5.91385	24.1959	0	2.82412	4.16388	3.28347	13.4154	7.5195	7.49536	10.2649	24.9573	2.5169	4.97238	3.80546	2.90212	27.8613	2.73008	10.8742	13.2842	4.26796	16.5609	4.35329	1.23554	1.0425	0.839328	12.5721	2.18489	3.631	0	8.3181	4.64091	0	4.99061	3.37381	1.2399	30.4249	10.579	6.96555	3.162	4.75739	12.1544
New.ReferenceOTU69	k__Fungi; p__Ascomycota; c__Dothideomycetes; o__Pleosporales; f__Pleosporaceae; g__Curvularia; g__Curvularia_unclassified; g__Curvularia_unclassified	0.0348	3.47386	0	0.153294	0.178988	0.486717	0.376359	0.325469	0.0931205	0.211805	0.307763	0.197688	0.220099	0.0453277	1.15782	0.114811	0.443613	0.086846	0.0729239	0.266917	0	0	0	0	5.58336	5.44856	5.39733	5.40405	5.44758	5.84942	1.05441	0	0	3.74669	3.02732	54.2701	0.199311	0.0849733	0.294165	0.00852725	1.27439	0.00861659	0.00855837	0.00854576
New.ReferenceOTU68	k__Fungi; p__Ascomycota; c__Sordariomycetes; o__Hypocreales; f__Nectriaceae; g__Fusarium; g__Fusarium_unclassified; g__Fusarium_unclassified	0.0159993	0.018756	0.0176473	0.0188288	0.0176115	0.0188221	0.0334391	0	0.027094	0.0281427	0	0.0304622	0.0155711	0.0940598	0.00799545	0.0281431	0.0427996	0.0220554	0.016597	0.0177663	0.0241365	0.020672	0.016017	0.0163554	0.0132711	0.0132735	0.0141976	0.0131651	0.0131235	0.030259	0.113219	0	0.0335257	0	0.0190472	0	0.0588993	0	0.0305546	0.0101041	0.0127945	0.0153951	0.0104127	0.010126
New.ReferenceOTU66	k__Fungi; k__Fungi_unclassified; k__Fungi_unclassified; k__Fungi_unclassified; k__Fungi_unclassified; k__Fungi_unclassified; k__Fungi_unclassified; k__Fungi_unclassified	0.0104278	0.000736688	0.00465295	0.00898884	0.0140646	0.0125072	0.0115645	0.0104148	0.00859845	0.00991472	0.00982264	0.0109965	0.00753086	0.0082312	0.00811963	0.0196962	0.00800255	0.00923697	0.00616027	0.044086	0.0101889	0.0485761	0.0101779	0.00598113	0.00879709	0.0104587	0.00431167	0.00342769	0.00106871	0.00766962	0.00278373	0.00529955	0.00433991	0.00206439	0.00544066	0.00421608	0.00800519	0.00497415	0.00512777	0.00259851	0.0174708	0.0223358	0.00594371	0.00341748
New.ReferenceOTU65	k__Fungi; p__Ascomycota; c__Dothideomycetes; o__Pleosporales; f__Coniothyriaceae; g__Coniothyrium; g__Coniothyrium_unclassified; g__Coniothyrium_unclassified	0.00422589	0.00424713	0.00428584	0.00425979	0.00435865	0.00423857	0	0	0	0.047607	0	0	0.0408713	0.000315092	0	0	0.019098	0	0.00438375	0.00426396	0.00429079	0.00431043	0.0197966	0.00431995	0.00268803	0.148628	0.00266177	0.00266655	0.00265814	0.00266869	0	0.107695	0.0177315	0	0	0.0189812	0	0	0	0	0	0	0	0.0121209
New.ReferenceOTU63	k__Fungi; p__Basidiomycota; c__Agaricomycetes; o__Agaricales; f__Agaricaceae; g__Chlorophyllum; s__Chlorophyllum_rachodes; s__Chlorophyllum_rachodes_unclassified	0	0	0	0	0.0995497	0	0	0	0	0	0	0	0	0	0	0	0	0	0	0	0	0	0	0	0.00218001	0.0021804	0.00215871	0.0559523	0.00215577	0.00216432	0.0629025	0	0	0	0	0.0138376	0	0	0	0	0	0	0	0.0290106
New.ReferenceOTU61	k__Fungi; p__Ascomycota; c__Dothideomycetes; o__Pleosporales; f__Corynesporascaceae; g__Corynespora; s__Corynespora_torulosa; s__Corynespora_torulosa_unclassified	0.0725502	0	0.0252103	0	0	0	0	0	0	0	0	0	0	0	0	0	0	0	0	0	0	0	0	0	0.0867128	0	0	0	0	0	0	0	0	0	0	0	0	0	0	0	0	0.00572742	0	0
New.ReferenceOTU60	k__Fungi; p__Ascomycota; c__Eurotiomycetes; o__Eurotiales; f__Aspergillaceae; g__Aspergillus; g__Aspergillus_unclassified; g__Aspergillus_unclassified	0	0	0	0	0	0	0	0.00020088	0	0	0	0	0	0	0	0	0	0	0	0	0	0	0	0	0.0521111	0	0	0	0	0	0	0	0	0	0	0	0	0.0755664	0	0	0	0	0	0
New.ReferenceOTU129	k__Fungi; k__Fungi_unclassified; k__Fungi_unclassified; k__Fungi_unclassified; k__Fungi_unclassified; k__Fungi_unclassified; k__Fungi_unclassified; k__Fungi_unclassified	0.0611102	0.0225625	0.0421989	0.077814	0.0796156	0.104325	0.115666	0.0890619	0.0840834	0.0949093	0.0991441	0.0958288	0.083378	0.0788216	0.0773378	0.204707	0.0815999	0.0842683	0.023419	0.336749	0.0946192	0.769203	0.0759894	0.0461786	0.0742687	0.162721	0.036854	0.0190147	0.00901616	0.0567821	0.032297	0.05835	0.0467433	0.0215988	0.047155	0.0315507	0.0633929	0.0396504	0.0385568	0.0240471	0.0814927	0.210458	0.0490116	0.033597
New.ReferenceOTU128	k__Fungi; p__Ascomycota; c__Eurotiomycetes; o__Chaetothyriales; f__Cyphellophoraceae; g__Cyphellophora; s__Cyphellophora_oxyspora; s__Cyphellophora_oxyspora_unclassified	0	0	0	0	0	0	0.000193519	0	0	0	0	0.000213067	0	0	0	0	0	0.0522402	0	0	0	0	0	0	0	0	0	0	0	0	0	0	0	0	0	0	0	0	0	0	0	0	0	0
New.ReferenceOTU439	k__Fungi; p__Ascomycota; c__Sordariomycetes; o__Sordariales; f__Chaetomiaceae; g__Subramaniula; s__Subramaniula_asteroides; s__Subramaniula_asteroides_unclassified	0	0	0	0	0	0	0	0	0	0	0	0	0	0	0	0	0	0	0	0	0.377109	0	0	0	0	0	0	0	0	0	0	0	0	0	0	0	0	0	0	0	0	0	0	0
New.ReferenceOTU438	k__Fungi; k__Fungi_unclassified; k__Fungi_unclassified; k__Fungi_unclassified; k__Fungi_unclassified; k__Fungi_unclassified; k__Fungi_unclassified; k__Fungi_unclassified	0.0041039	0.000680292	0.00157449	0.00433765	0.00380468	0.00306491	0.007125	0.00486652	0.000451497	0.00487239	0.00239164	0.000796982	0.00227895	0.000639758	0.00126216	0.0223921	0.0036733	0.00409748	0.00112543	0.00966421	0.00363215	0.0311963	0.00237566	0.000970706	0.00347407	0.00536754	0.0017084	0.000894123	0.00119368	0.00411853	0.00324862	0.00440928	0.00412426	0.000283956	0.00590698	0.00118291	0.00880455	0.00219552	0.000933748	0.00145447	0.00591508	0.00873972	0.00214827	0.00200299
New.ReferenceOTU437	k__Fungi; p__Ascomycota; c__Eurotiomycetes; o__Eurotiales; f__Aspergillaceae; g__Aspergillus; g__Aspergillus_unclassified; g__Aspergillus_unclassified	0	0	0	0	0	0	0.000193519	0	0	0	0	0.00617894	0.00472787	0	0.000467413	0	0	0	0	0	0	0	0	0	0	0	0	0	0	0	0.000291248	0	0.00105672	0.00151596	0.466196	0.111571	0.0356649	0.0141013	0	0.0118264	0.00546878	0.00550504	0.00546784	0.00545979
New.ReferenceOTU436	k__Fungi; p__Basidiomycota; c__Agaricomycetes; o__Agaricales; f__Cortinariaceae; g__Gymnopilus; g__Gymnopilus_unclassified; g__Gymnopilus_unclassified	0.775872	0.575822	0.334224	1.59098	0.673917	1.34434	0.414263	1.038	0.271298	0.669132	0.632489	0.720487	0.620374	0.667305	1.1645	0.464534	0.476381	0.927784	0.312317	0.539931	0.667863	0.619563	0.40297	0.747985	0.415055	0.27174	1.05562	0.105228	0.119966	0.748758	0.779175	0.297449	0.681045	0.310407	0.489322	0.0177554	0.732769	0.49398	0.644396	1.47611	0.13641	1.30619	0.199769	0.429669
New.ReferenceOTU435	k__Fungi; p__Basidiomycota; c__Agaricomycetes; o__Agaricales; f__Agaricaceae; g__Agaricus; g__Agaricus_unclassified; g__Agaricus_unclassified	0.0092979	0.00675404	0.0322531	0.00679631	0.00827387	0.00815384	0.00487374	0.0229541	0.00559615	0.00331452	0.00435536	0.00595586	0.0419525	0.00912422	0.00860374	0.00280401	0.00621723	0.0122943	0.00559622	0.0185481	0.00432302	0.00802987	0.0106307	0.00894813	0.00267693	0.00901392	0.0177606	0.0105433	0.0208078	0.00552018	0.00657617	0.007063	0.00437347	0.0169058	0.0155187	0.00370782	0.00693452	0.00570721	0.00913611	0.0308454	0.00866868	0.004483	0.00320404	0.000391217
New.ReferenceOTU431	k__Fungi; p__Basidiomycota; c__Agaricomycetes; o__Agaricales; f__Agaricaceae; f__Agaricaceae_unclassified; f__Agaricaceae_unclassified; f__Agaricaceae_unclassified	0.000360339	0.000362151	0.000365451	0.00036323	0.035778	0.000941673	0	0.040485	0	0	0	0	0	0	0	0	0	0	0.0003738	0.000363586	0.000365873	0.000367548	0.000360737	0.000368359	0	0	0	0	0	0	0	0	0	0.0171808	0.0219765	0.00302053	0	0.000179493	0.0416885	0	0	0	0	0
New.ReferenceOTU125	k__Fungi; p__Mucoromycota; c__Mucoromycetes; o__Mucorales; f__Backusellaceae; g__Backusella; g__Backusella_unclassified; g__Backusella_unclassified	0.00123138	0.00123757	0.00124885	0.00124126	0.00127007	0.00123508	0	0.00185433	0	0	0.000171479	0.00428724	0	0	0.0192844	4.53444e-05	0	0	0.00127738	0.00206052	0.00125029	0.00125602	0.00123274	0.00125879	0	0	0	0	0	0	0.0195136	0.0152336	0	0	0.00205114	0	0	0.00269239	0.000205362	0	0	0	0	0
New.ReferenceOTU127	k__Fungi; p__Ascomycota; p__Ascomycota_unclassified; p__Ascomycota_unclassified; p__Ascomycota_unclassified; p__Ascomycota_unclassified; p__Ascomycota_unclassified; p__Ascomycota_unclassified	0	0	0	0	0	0	0	0.0427875	0	0	0	0	0.000196995	0	0	0	0.0393556	0.089471	0	0	0	0	0	0	0	0	0	0	0	0	0	0	0	0	0	0	0.000255277	0	0	0	0	0	0	0
New.ReferenceOTU18	k__Fungi; p__Basidiomycota; c__Agaricomycetes; o__Polyporales; f__Ganodermataceae; g__Truncospora; s__Truncospora_macrospora; s__Truncospora_macrospora_unclassified	0	0.412153	0.00821616	0.296616	0	0	0.0562889	0.038216	0.00391753	0.0664819	0.132011	0.00383041	0.00417811	0.0530123	0.00386821	0.00388358	0.198132	0.00424573	0	0.0237688	0	0.00648648	0	0	0.163252	0.00237363	0.00235002	0.00235424	0.00234681	0.00235613	0.00644285	0.026222	0.0196859	0.0645728	0	0.0240645	0.0072762	9.05159e-05	0	0.00319032	0.000538453	0.000542023	0.000538361	0.00211831
New.ReferenceOTU126	k__Fungi; p__Basidiomycota; c__Agaricomycetes; o__Agaricales; o__Agaricales_unclassified; o__Agaricales_unclassified; o__Agaricales_unclassified; o__Agaricales_unclassified	0.000801105	0.00084834	0.000584614	0.000535953	0.000376954	0.00120343	0.00230619	0.000363553	0	0.00103963	0.0009959	0.000411122	0.00135749	0.000976192	0.000784359	0.00213656	0.000558724	0.0015802	0.000423238	0.00197125	0.000505476	0.00327785	0.000673522	0.000469231	0.00298746	0.00175643	0.00159652	0.00184704	0.00138189	0.00259481	0.000235566	0	0	0	0.0184736	0.000103622	0.00131108	0.000548847	0.000477414	0.000685847	0.000659057	0.000756413	0.000358196	0.000316482
New.ReferenceOTU12	k__Fungi; p__Basidiomycota; c__Malasseziomycetes; o__Malasseziales; f__Malasseziaceae; g__Malassezia; s__Malassezia_restricta; s__Malassezia_restricta_unclassified	0.554155	0.121	0.389839	0.118797	0.310257	0.294632	0.164341	0.449561	0.467736	0.0911601	0.191801	0.439103	0.725052	0.37113	0.172875	0.0911757	0.670852	0.455726	0.163253	0.277383	0.199774	0.152809	0.243756	0.821687	0.263858	0.173229	0.115968	0.19683	0.0799651	0.111785	0.340146	0.175764	0.173714	0.353744	0.278493	0.0589764	0.293748	0.441358	0.133455	0.363536	0.0639555	0.312783	0.200677	0.142277
New.ReferenceOTU11	k__Fungi; p__Basidiomycota; c__Agaricomycetes; o__Agaricales; f__Pluteaceae; g__Volvariella; g__Volvariella_unclassified; g__Volvariella_unclassified	0	0	0	0	0.00441298	0.120803	0.00703466	0.00695405	0.00709615	0.0946281	0.00748333	0.00693834	0.00689711	0.00656007	0.00700681	0.00703465	0.00698136	0.00702664	0	0	0	0	0.128866	0	0	0	0	0	0	0.291719	0.0220711	0.0225711	0.0217893	0.0233527	0.0225999	0.0239446	0	0	0	0	0	0	0	0
New.ReferenceOTU14	k__Fungi; p__Basidiomycota; c__Agaricomycetes; o__Agaricales; f__Entolomataceae; g__Clitopilus; g__Clitopilus_unclassified; g__Clitopilus_unclassified	0.0096428	0.0107025	0.00977959	0.00996759	0.00994573	0.00967174	0	0	0.04921	0.00426057	0.00136274	0.0223308	0	0	0.0924762	0.0280913	0	0	0.010003	0.00972968	0.00979088	0.0098357	0.00965345	0.00985742	0.00113312	0.00113333	0.00112205	0.00112407	0.00112052	0.0154712	0.0243403	0	0	0	0	0.00352448	0.0689006	0.0280671	0.0289338	0	0	0.299804	0	0.0451596
New.ReferenceOTU229	k__Fungi; k__Fungi_unclassified; k__Fungi_unclassified; k__Fungi_unclassified; k__Fungi_unclassified; k__Fungi_unclassified; k__Fungi_unclassified; k__Fungi_unclassified	0.00324481	0.00326112	0.00329084	0.00327084	0.026937	0.00325454	0	0.0115454	0.00921413	0.0147369	0.0130664	0	0.0149663	0.0140458	0	0	0.0100694	0.0221993	0.00336602	0.00327404	0.0215838	0.00330972	0.00324839	0.00331703	0.00359983	0.00360048	0.00773134	0.00357107	0.0035598	0.00357393	0.00754134	0.0204805	0.0108829	0	0.00481767	0	0.0582031	0.0152569	0.00451797	0	0	0	0	0
New.ReferenceOTU222	k__Fungi; p__Basidiomycota; c__Malasseziomycetes; o__Malasseziales; f__Malasseziaceae; g__Malassezia; s__Malassezia_globosa; s__Malassezia_globosa_unclassified	0.0144433	0.0145159	0.0273736	0.0145591	0.0151178	0.014881	0.0259515	0.079065	0.0278547	0.0123171	0.0198986	0.00435365	0.00444618	0.0152296	0.00163414	0.0323722	0.0615286	0	0.0149828	0.0145734	0.0146651	0.0147322	0.0144592	0.0147647	0.0576778	0.00721376	0.0283451	0.0260161	0.00713225	0.00716056	0.0228082	0.0348747	0.0892535	0.0177337	0.00707646	0	0.00233585	0.0236122	0.000171615	0.00302378	0.00659718	0.00305546	0.00303481	0.00325988
New.ReferenceOTU223	k__Fungi; p__Ascomycota; c__Dothideomycetes; o__Pleosporales; f__Pleosporaceae; g__Curvularia; s__Curvularia_tuberculata; s__Curvularia_tuberculata_unclassified	0.020039	0.0283475	0.0198539	0.020223	0.020855	0.0457222	0.0576992	0	0.0338811	0.0511259	0.0305222	0	0	0	0	0.154533	0.0841507	0.0242707	0.0206021	0.0209663	0.0198769	0.0199679	0.0195979	0.020012	0.0115457	0.285988	0.0107286	0.0107479	0.010714	0.0117693	0.00427727	0	0.0113698	0.0456978	0.0635402	0.233158	0	0	0.0265513	0.00268189	0.00745624	0.00270999	0.00269168	0.00268771
New.ReferenceOTU224	k__Fungi; p__Basidiomycota; c__Malasseziomycetes; o__Malasseziales; f__Malasseziaceae; g__unidentified; s__unidentified; s__unidentified_unclassified	0.0217339	0.0218432	0.0220422	0.0219083	0.0224167	0.322594	0.00119856	0.143237	0.182223	0	0.0729819	0.181919	0	0	0	0.0219603	0.0995994	0.0819489	0.0337716	0.0219297	0.0220677	0.0229435	0.0217579	0.0222177	0.00634397	0.00634511	0.0292349	0.00629328	0.00627342	0.00629831	0.0638941	0.00278035	0.0131234	0.00444563	0.00203091	0.00478339	0.0751694	0.0483382	0	0.0102908	0.0103301	0.0684223	0.0103284	0.0103132
New.ReferenceOTU187	k__Fungi; p__Ascomycota; c__Eurotiomycetes; o__Onygenales; f__Arthrodermataceae; g__Trichophyton; s__Trichophyton_simii; s__Trichophyton_simii_unclassified	0	0	0	0	0	0	0	0.0433901	0	0	0	0	0	0	0.000233706	0	0	0	0	0	0	0	0	0	0	0	0	0	0	0	0	0	0	0	0	0	0	0	0	0	0	0	0	0
New.ReferenceOTU81	k__Fungi; p__Basidiomycota; c__Agaricomycetes; o__Agaricales; f__Pluteaceae; g__Volvariella; g__Volvariella_unclassified; g__Volvariella_unclassified	0.00204322	0.00206235	0.00173453	0.00148425	0.000916351	0.00172885	0.00400296	0.00175215	0.0011689	0.00163043	0.000592665	0.00184867	0.00281617	0.000569691	0.000528027	0.000950343	0.00150958	0.00263616	0.00180462	0.00177146	0.00192244	0.00161888	0.000890814	0.00058652	0.00413467	0.00606344	0.00382495	0.00358499	0.000436908	0.00453656	0.00271778	0.00233965	0.00221888	0.00344639	0.0038224	0.00125331	0.00378413	0.0053268	0.00247363	0.0041238	0.00349483	0.00589664	0.0100797	0.00439288
New.ReferenceOTU85	k__Fungi; k__Fungi_unclassified; k__Fungi_unclassified; k__Fungi_unclassified; k__Fungi_unclassified; k__Fungi_unclassified; k__Fungi_unclassified; k__Fungi_unclassified	0.00319408	0.000718425	0.00217255	0.00248489	0.00386667	0.00226615	0.00679608	0.00309758	0.00187689	0.00416525	0.00317966	0.0055304	0.0014833	0.00109941	0.000542974	0.0204771	0.00142105	0.00274672	0.000829485	0.0133402	0.00355466	0.0215126	0.00510367	0.0017054	0.00705429	0.00654732	0.00170981	0.00236559	0.0011686	0.00259286	0.00228728	0.00706356	0.00933899	0.000204345	0.00456891	0.00236155	0.00735798	0.00151186	0.000591008	0.000771837	0.00315123	0.0064827	0.00144426	0.00165825
New.ReferenceOTU89	k__Fungi; p__Ascomycota; c__Sordariomycetes; o__Hypocreales; f__Hypocreaceae; g__Trichoderma; g__Trichoderma_unclassified; g__Trichoderma_unclassified	0	0	0	0	0	0	0	0	0.021185	0	0	0	0.000196995	0	0	0.030602	0.10539	0.000194926	0	0	0	0	0	0	0	0	0	0	0	0.160582	0.0124808	0.0123577	0.0119297	0.0125972	0.0123735	0.0131097	0.00867941	0	0	0	0	0	0	0
New.ReferenceOTU484	k__Fungi; p__Basidiomycota; c__Agaricomycetes; o__Agaricales; o__Agaricales_unclassified; o__Agaricales_unclassified; o__Agaricales_unclassified; o__Agaricales_unclassified	0.79237	1.58988	1.49753	0.727019	0.898434	0.876001	0.672369	1.01531	1.03016	0.758702	0.659535	1.09549	0.853479	0.828218	1.08188	0.366559	1.47721	1.03424	0.701467	0.657814	1.13113	0.867526	1.02028	0.542468	1.44522	0.851471	1.07587	0.789362	1.03529	0.851845	1.11146	0.790078	1.08474	0.545631	0.939549	0.494078	1.1286	1.01434	0.860037	1.9732	0.911752	0.855845	0.963719	1.61634
New.ReferenceOTU485	k__Fungi; p__Ascomycota; c__Eurotiomycetes; o__Eurotiales; f__Aspergillaceae; g__Aspergillus; s__Aspergillus_penicillioides; s__Aspergillus_penicillioides_unclassified	0.00458627	0.00460932	0.00465132	0.0899166	0.00473034	0.00460003	0	0.0352471	0	0	0	0.000261828	0	0.0553239	0	0	0.0962737	0	0.00475759	0.00462759	0.0046567	0.00467801	0.00459133	0.00468834	0.022611	0.0157253	0.0174831	0.0155968	0.0155476	0.0156093	0.132195	0.057933	0	0	0	0	0	0.0131138	0.0186265	0.00351721	0.00353065	0.00355406	0.00353004	0.00691682
New.ReferenceOTU482	k__Fungi; p__Ascomycota; p__Ascomycota_unclassified; p__Ascomycota_unclassified; p__Ascomycota_unclassified; p__Ascomycota_unclassified; p__Ascomycota_unclassified; p__Ascomycota_unclassified	0.351278	0	0	0	0	0	0	0	0	0	0	0	0	0	0	0	0	0	0	0	0	0	0	0	0	0	0	0	0	0	0	0	0	0	0	0	0	0	0	0	0	0	0	0
New.ReferenceOTU483	k__Fungi; p__Ascomycota; c__Sordariomycetes; o__Hypocreales; f__Hypocreaceae; g__Trichoderma; s__Trichoderma_asperellum; s__Trichoderma_asperellum_unclassified	0.487505	1.4938	0.094431	0.181749	0.949457	0.286339	0.624035	0.400977	0.284028	0.170637	0.329204	0.605407	0.826525	0.409556	0.289097	0.0789601	0.612721	1.5105	0.731281	0.413504	1.50859	0.0905814	0.527071	0.174088	0.0656765	0.677436	0.291959	0.0507977	0.338373	0.0800949	0.177078	0.275724	0.303494	0.147686	0.314159	0.0252323	0.105798	0.282993	0.339544	0.168975	0.181296	0.133261	0.494034	0.0913031
New.ReferenceOTU481	k__Fungi; p__Ascomycota; c__Saccharomycetes; o__Saccharomycetales; f__Metschnikowiaceae; g__Kodamaea; s__Kodamaea_ohmeri; s__Kodamaea_ohmeri_unclassified	0	0	0	0	0.0218722	0	0.0112929	0.0111635	0.0118187	0.0123219	0.0749085	0.0111383	0.0114693	0.0105311	0.0112482	0.0112929	0.0112074	0.0112801	0	0.304512	0	0	0	0	0	0	0	0	0	0	0	0.000564207	0	0.0747872	0	0	0	0	0	0	0	0	0	0
New.ReferenceOTU154	k__Fungi; p__Basidiomycota; c__Agaricomycetes; o__Agaricales; f__Entolomataceae; g__Clitopilus; g__Clitopilus_unclassified; g__Clitopilus_unclassified	0.0434843	0.199689	0	0	0	0	0.00200484	0.00198186	0.0566394	0.00210504	0.00198808	0.00197739	0.00196564	0.00186958	0.0586782	0.00200483	0.046795	0.00200255	0	0	0	0	0	0	0	0	0	0	0	0	0.000291248	0	0	0	0.0462973	0	0.0160824	0	0	0	0	0	0	0
New.ReferenceOTU407	k__Fungi; k__Fungi_unclassified; k__Fungi_unclassified; k__Fungi_unclassified; k__Fungi_unclassified; k__Fungi_unclassified; k__Fungi_unclassified; k__Fungi_unclassified	0	0	0	0	0	0	0	0	0	0.0269618	0.0340749	0.0698859	0	0	0	0	0	0	0	0	0	0	0	0	0	0	0	0	0	0	0	0	0	0	0.000293021	0	0.0597348	0.0685662	0	0	0	0	0	0
New.ReferenceOTU404	k__Fungi; p__Ascomycota; c__Eurotiomycetes; o__Eurotiales; f__Aspergillaceae; g__Aspergillus; g__Aspergillus_unclassified; g__Aspergillus_unclassified	0.00206187	0.0237598	0.124805	0.0306718	0.21261	0.111847	0.230536	0.121976	0.248276	0.00176585	0.119446	0.0639693	0.040405	0.0655465	0.280644	0.0117561	0.0674303	0.0489799	0.18081	0.322825	0.131514	0.225191	0.0242374	0.0741395	0.211956	0.302444	0.208863	0.209239	0.208578	0.209406	0.27923	0.0492347	0.102794	0.650862	0.763986	0.568529	0.0679817	0.177112	0.0058352	0.02068	0.0207591	0.175672	0.0209877	0.0207249
New.ReferenceOTU318	k__Fungi; p__Ascomycota; c__Saccharomycetes; o__Saccharomycetales; f__Trichomonascaceae; g__Wickerhamiella; s__Wickerhamiella_pararugosa; s__Wickerhamiella_pararugosa_unclassified	0	0	0	0	0	0	0	0	0	0	0	0	0	0.0374436	0	0	0.035193	0	0	0	0	0	0	0	0	0	0	0	0	0	0	0	0	0	0	0	0	0	0	0	0	0	0	0
New.ReferenceOTU319	k__Fungi; k__Fungi_unclassified; k__Fungi_unclassified; k__Fungi_unclassified; k__Fungi_unclassified; k__Fungi_unclassified; k__Fungi_unclassified; k__Fungi_unclassified	0.00303373	0.000894675	0.0037097	0.00686693	0.00448413	0.00208184	0.00378696	0.0021346	0.000830952	0.00295196	0.00440685	0.00296864	0.00143625	0.00070672	0.00454758	0.0134625	0.00243964	0.00337913	0.00175075	0.00580923	0.0025839	0.012916	0.00212329	0.00124759	0.00481693	0.00445869	0.00152128	0.000898855	0.00385292	0.00522187	0.00462549	0.00626947	0.00301754	0.00107933	0.00518492	0.00119622	0.00774295	0.00266519	0.00207389	0.000657522	0.0163849	0.0035772	0.00182949	0.00413792
New.ReferenceOTU314	k__Fungi; p__Basidiomycota; c__Agaricomycetes; o__Agaricales; f__Entolomataceae; g__Clitopilus; g__Clitopilus_unclassified; g__Clitopilus_unclassified	0.0181854	0.0110622	0.0100792	0.0102776	0.010718	0.0114637	0.0154975	0.0158025	0.0231614	0.0102556	0.0180449	0.015898	0.0148576	0.0239653	0.0233602	0.016752	0.016396	0.0156065	0.0123308	0.0112358	0.0129705	0.0131399	0.0102835	0.0114971	0.0115251	0.00869225	0.00730247	0.00840204	0.00645712	0.00776332	0.0131449	0.0202315	0.0209393	0.0110562	0.00962562	0.00106556	0.00492431	0.0430513	5.04501e-05	0.00659524	0.00750769	0.0132888	0.00754995	0.00613561
New.ReferenceOTU312	k__Fungi; p__Basidiomycota; c__Malasseziomycetes; o__Malasseziales; f__Malasseziaceae; g__Malassezia; s__Malassezia_globosa; s__Malassezia_globosa_unclassified	0.0376949	0.0539491	0.0357891	0.0353426	0.0858106	0.0377372	0.0376081	0.0983404	0.0253455	0.0471902	0	0.114122	0.070193	0.174502	0.244796	0.0226773	0.0895703	0.0727246	0.0639079	0.039324	0.214366	0.0781042	0.0351001	0.0358417	0.0354637	0.0309965	0.0803591	0.0501856	0.0306463	0.0811497	0.130335	0.016371	0.0659017	0.158016	0.0924011	0.00999286	0	0.475873	0.0595338	0.0662544	0.0700812	0.0669485	0.0664961	0.0783741
New.ReferenceOTU15	k__Fungi; k__Fungi_unclassified; k__Fungi_unclassified; k__Fungi_unclassified; k__Fungi_unclassified; k__Fungi_unclassified; k__Fungi_unclassified; k__Fungi_unclassified	0.00267496	0.00016318	0.00163899	0.0027151	0.000821148	0.00179136	0.0018449	0.00184321	0.00189482	0.00152452	0.00367178	0.00229736	0.00182357	0.00207467	0.0014462	0.0028028	0.00144095	0.0014503	0	0.00808538	0.00081255	0.0153299	0.000798667	0.000432606	0.00276489	0.00490492	0.000226319	0.000258561	0.000351071	0.00113257	0.00101581	0.00212615	0.000626431	0.00066148	0.000649734	0.000688394	0.000966801	0.000683581	0.000704692	8.40136e-05	0.00166238	0.00399089	0.000730244	0.000434342
New.ReferenceOTU369	k__Fungi; p__Ascomycota; c__Dothideomycetes; o__Pleosporales; f__Pleosporaceae; g__Curvularia; g__Curvularia_unclassified; g__Curvularia_unclassified	5.57018e-05	5.59818e-05	0.00170261	0.00162067	0.00738355	5.58689e-05	0.00462776	0.000497813	0	0.000581121	0	0	0.00290314	0	0	0.000390453	0.00191205	0	0.000399961	0.000761195	5.65572e-05	5.68161e-05	5.57633e-05	5.69416e-05	0	0	0	0	0	0	0.00203874	0.000564207	0	0.00176862	0	0	0	0.0504964	0	0.00575988	0.00578189	0.00582023	0.0057809	0.0064671
New.ReferenceOTU363	k__Fungi; k__Fungi_unclassified; k__Fungi_unclassified; k__Fungi_unclassified; k__Fungi_unclassified; k__Fungi_unclassified; k__Fungi_unclassified; k__Fungi_unclassified	0.0361924	0.00458046	0.0240588	0.0408444	0.0361411	0.0452434	0.0520337	0.0430289	0.04317	0.0455467	0.0473117	0.0453368	0.0402246	0.0385603	0.0415466	0.0805053	0.0421974	0.0441255	0.0135066	0.160287	0.0457259	0.374012	0.0294206	0.0236443	0.0332199	0.0669503	0.0177464	0.00756981	0.0251637	0.0296953	0.0156862	0.0261811	0.0193322	0.0136994	0.0186803	0.0163409	0.0288924	0.0226028	0.0219407	0.0108075	0.0546328	0.098631	0.0314454	0.0187788
New.ReferenceOTU362	k__Fungi; p__Basidiomycota; c__Agaricomycetes; o__Agaricales; f__Entolomataceae; g__Clitopilus; g__Clitopilus_unclassified; g__Clitopilus_unclassified	0.0111405	0.0170745	0.015628	0.0124406	0.0110977	0.0186846	0.0119493	0.0115706	0.0358415	0.0108364	0.0122894	0.0149262	0.0116672	0.0142028	0.0166773	0.0120889	0.012144	0.0126475	0.0108121	0.0124123	0.0105588	0.00792038	0.0126996	0.0167422	0.0127046	0.0143227	0.0191453	0.011611	0.0119948	0.0174771	0.0115509	0.0314767	0.0147021	0.0122716	0.0133114	0.00506314	0.0111352	0.0122999	0.00600073	0.00882289	0.0152819	0.0119428	0.013603	0.00866625
New.ReferenceOTU367	k__Fungi; p__Basidiomycota; c__Agaricomycetes; o__Agaricales; f__Pluteaceae; g__Volvariella; g__Volvariella_unclassified; g__Volvariella_unclassified	0.0695645	0.0736325	0.0557567	0.0536594	0.0609208	0.0643846	0.109184	0.0786041	0.104894	0.0561176	0.0706008	0.0946387	0.0876242	0.0621021	0.0607985	0.0768873	0.0838192	0.0977565	0.0473915	0.0746507	0.0806715	0.0702735	0.06183	0.0562242	0.0479125	0.0982285	0.0677819	0.058606	0.0534834	0.111475	0.114842	0.083208	0.070089	0.0569467	0.101068	0.0271952	0.116449	0.11738	0.0369561	0.0676131	0.0917657	0.0751701	0.101216	0.0549204
New.ReferenceOTU366	k__Fungi; p__Ascomycota; c__Dothideomycetes; o__Pleosporales; f__Coniothyriaceae; g__Coniothyrium; g__Coniothyrium_unclassified; g__Coniothyrium_unclassified	0	0	0	0	0	0	0.0296085	0.00020088	0	0.0218921	0	0.102059	0.00768279	0	0	0.0322651	0.00018921	0	0	0	0	0	0	0	0	0	0	0	0	0	0	0	0	0	0.000293021	0	0	0	0	0	0	0	0	0
New.ReferenceOTU365	k__Fungi; p__Basidiomycota; c__Agaricomycetes; o__Agaricales; f__Pluteaceae; g__Volvariella; g__Volvariella_unclassified; g__Volvariella_unclassified	9.40695	10.3081	8.93233	8.37864	8.04235	10.5798	10.4491	9.60301	10.1092	7.25804	9.76886	10.7531	11.4403	8.88367	8.91607	9.77838	8.60991	11.1128	7.47624	10.2205	9.9673	7.4525	8.6874	7.54156	5.29504	13.0753	9.27901	8.42853	4.23834	10.5464	10.7689	9.38256	10.5568	7.42939	8.77551	2.7008	9.9909	10.6386	5.63812	10.5282	7.33546	7.87699	8.88383	5.61502
New.ReferenceOTU169	k__Fungi; p__Basidiomycota; c__Agaricomycetes; o__Auriculariales; f__Auriculariaceae; g__Auricularia; g__Auricularia_unclassified; g__Auricularia_unclassified	0.003709	0.0135468	0.00501291	0.0093247	0.00415118	0.00372013	0.0280823	0.0143836	0.0657272	0	0.021836	0.00401392	0.0251662	0.000744379	0.0767362	0.000393314	0	0.000147753	0.0359275	0.073707	0.0047311	0.0110838	0.0448631	0.00462028	0.024098	0.00325742	0.00392214	0.00360828	0.00494256	0.00422255	0.00629761	0.0289598	0.0118227	0.0118129	0.00246312	0	0.033777	0.0340114	0.017946	0.00988163	0.0102416	0.0103922	0.0195871	0.0112648
New.ReferenceOTU168	k__Fungi; p__Basidiomycota; c__Agaricomycetes; o__Agaricales; f__Pluteaceae; g__Volvariella; g__Volvariella_unclassified; g__Volvariella_unclassified	0.00346688	0.000961635	0.00202229	0.000896793	0.00135642	0.00087308	0.00235513	0.00218089	0.00142157	0.000917433	0.00157181	0.00114126	0.00185877	0.000413693	0	0.00150793	0.000706852	0.00128281	0.000349456	0.000650355	0.00198856	0.0016448	0.00123299	0.000840885	0.00183561	0.00142374	0.00158266	0.000979987	0.00069018	0.00139375	0.000620876	0.00182037	0.000368575	0.00146289	0.00137845	0.000725929	0.00253628	0.0016043	0.000687079	0.000982487	0.00188304	0.00248853	0.00326366	0.00108786
New.ReferenceOTU161	k__Fungi; p__Ascomycota; c__Eurotiomycetes; o__Eurotiales; f__Aspergillaceae; g__Aspergillus; s__Aspergillus_ruber; s__Aspergillus_ruber_unclassified	0.0167447	0.0575707	0.0169822	0.016879	0.0172707	0.08173	0.149917	0.0394014	0.0180228	0	0.000835826	0.0354052	0.0146463	0.0897386	0.00456387	0	0.155527	0.0453347	0.131374	0.0168956	0.0170019	0.0170797	0.0167632	0.0171174	0.0268682	0.0201858	0.0199849	0.0200209	0.0215894	0.0200369	0.0600109	0.0333704	0.0646152	0.0157289	0.048564	0.00199935	0.00159577	0.0015684	0.00227818	0	0.0146233	0.00187856	0	0
New.ReferenceOTU160	k__Fungi; p__Basidiomycota; c__Malasseziomycetes; o__Malasseziales; f__Malasseziaceae; g__Malassezia; s__unidentified; s__unidentified_unclassified	0.133204	0.151824	0.057845	0.194447	0.252687	0.0572071	0.105471	0.337952	0.205275	0.14455	0.127666	0.182424	0.266182	0.279882	0	0.0962578	0.0420591	0.269274	0.059381	0.198091	0.340635	0.0712722	0.0918184	0.0583054	0.114351	0.0296261	0.298296	0.0295449	0.44368	0.0294076	0.421262	0.13549	0.0793504	0.0384758	0.257851	0.0470302	0.15208	0.120955	0.0356204	0.0365898	0.063275	0.0390057	0.0361344	0.0360812
New.ReferenceOTU162	k__Fungi; k__Fungi_unclassified; k__Fungi_unclassified; k__Fungi_unclassified; k__Fungi_unclassified; k__Fungi_unclassified; k__Fungi_unclassified; k__Fungi_unclassified	0	0	0	0	0	0	0	0	0	0	0	0	0	0.000177458	0.000233706	0	0	0	0	0	0	0	0	0	0.00631315	0.00631428	0.00646199	0.0062627	0.00624294	0.00626772	0.0183533	0.0307527	0.0099633	0.00407108	0.00145048	0.00246047	0.0112322	0.0202827	0	0	0	0	0	0
New.ReferenceOTU183	k__Fungi; p__Ascomycota; c__Eurotiomycetes; o__Eurotiales; f__Aspergillaceae; g__Aspergillus; s__Aspergillus_clavatophorus; s__Aspergillus_clavatophorus_unclassified	0.00765001	0.00768846	0.00775853	0.00771138	0.00789033	0.00767296	0	0	0	0	0	0.207761	0	0	0	0	0.00807075	0	0.0643515	0.00771893	0.00776749	0.00780304	0.00765845	0.00782028	0.00228115	0.00228156	0.00225886	0.0204666	0.00225578	0.00226474	0.0162131	0.00306882	0.00174801	0.00402401	0.0147973	0.00105802	0	1.46035	0	0.165091	0.165722	0.208624	0.165694	0.16545
New.ReferenceOTU180	k__Fungi; p__Basidiomycota; c__Agaricomycetes; o__Agaricales; f__Stephanosporaceae; f__Stephanosporaceae_unclassified; f__Stephanosporaceae_unclassified; f__Stephanosporaceae_unclassified	0	0	0	0	0	0	0.0472187	0	0	0	0	0	0	0	0	0	0	0	0	0	0	0	0	0	0	0	0	0	0	0	0	0	0	0	0	0	0	0	0	0	0	0	0	0.448472
New.ReferenceOTU50	k__Fungi; p__Ascomycota; c__Saccharomycetes; o__Saccharomycetales; f__Saccharomycetaceae; g__Kluyveromyces; s__Kluyveromyces_marxianus; s__Kluyveromyces_marxianus_unclassified	0	0	0	0	0	0	0.446836	0.217553	0.191513	0.153244	0.0167626	0.028764	0.0173355	0.215789	0.222488	1.54074	0.0501405	0.107989	0	0	0	0	0	0	0.0110529	0.144279	0.0109449	0.0109646	0.01093	0.0109734	0.0792932	0	0.042826	0.110377	0.0104354	0	0.000475252	0.516342	0.101103	0.0275756	0.0276809	0.0278645	0.940259	0.0276354
New.ReferenceOTU184	k__Fungi; p__Ascomycota; c__Sordariomycetes; o__Trichosphaeriales; f__Trichosphaeriaceae; g__Nigrospora; s__Nigrospora_oryzae; s__Nigrospora_oryzae_unclassified	0	0	0	0	0	0	0.00278071	0.00274885	0.00280502	0.0029197	0.00275747	0.00309472	0.00272634	0.00259312	0.00276971	0.00278071	0.00275965	0.0778264	0	0.0024039	0.107354	0	0	0.0474295	1.33567	0	0	0	0	0	0.102871	0.100737	0.123163	0.102689	0.100866	0.106867	0.0389634	0.0382951	0.0575738	0	0	0.00127346	0	0.405386
New.ReferenceOTU460	k__Fungi; p__Basidiomycota; c__Agaricomycetes; o__Agaricales; f__Agaricaceae; g__Agaricus; g__Agaricus_unclassified; g__Agaricus_unclassified	2.9195	1.17876	3.25129	1.67135	2.06368	2.30573	2.12084	2.43145	1.89823	1.0885	1.54582	1.68357	1.50708	1.51615	2.56938	1.88328	2.1884	2.80672	1.90205	2.26652	1.82367	1.42965	2.12821	1.98874	1.35125	1.76273	2.85231	1.63836	2.44968	1.16324	2.0792	1.57263	2.0825	1.55046	1.58969	0.687373	1.73979	2.0562	1.54975	2.40065	0.691806	2.56035	1.92053	1.57384
New.ReferenceOTU56	k__Fungi; p__Ascomycota; c__Sordariomycetes; o__Xylariales; f__Microdochiaceae; g__Idriella; s__Idriella_lunata; s__Idriella_lunata_unclassified	0	0	0	0	0	0	0.00479945	0.00474445	0.0048414	0.00503933	0.00475933	0.00473374	0.0047056	0.00447566	0.00478045	0.00479945	0.00476309	0.0407628	0.155171	0	0	0	0	0	0	0	0	0.293568	0	0	0	0	0	0	0	0	0	0	0.0131432	0	0	0	0	0
New.ReferenceOTU469	k__Fungi; p__Ascomycota; c__Dothideomycetes; o__Capnodiales; o__Capnodiales_unclassified; o__Capnodiales_unclassified; o__Capnodiales_unclassified; o__Capnodiales_unclassified	0.00065306	0.000656342	0.000662323	0.000658298	0.000673575	0.00597571	0.00878662	0	0.00381972	0	0.000602345	0	0	0	0.00292475	0	0.00369106	0	0.000677454	0.000658943	0.000663088	0.000666123	0.00065378	0.000667595	0	0.00709835	0	0	0	0	0.0014025	0.000250391	0.000241718	0.0022638	0.00025071	0.000265627	0.00422602	0.00253784	0.00261621	0	0.0256553	0.00155071	0	0.00027071
New.ReferenceOTU266	k__Fungi; p__Ascomycota; c__Sordariomycetes; c__Sordariomycetes_unclassified; c__Sordariomycetes_unclassified; c__Sordariomycetes_unclassified; c__Sordariomycetes_unclassified; c__Sordariomycetes_unclassified	0	0	0	0.146763	0	0	0	0	0	0	0	0	0	0	0	0	0	0	0	0	0	0	0	0.00793777	0	0	0	0	0	0	0	0	0	0	0	0	0	0	0	0	0	0	0	0
New.ReferenceOTU267	k__Fungi; k__Fungi_unclassified; k__Fungi_unclassified; k__Fungi_unclassified; k__Fungi_unclassified; k__Fungi_unclassified; k__Fungi_unclassified; k__Fungi_unclassified	0.00640062	0.00272902	0.0107012	0.00998931	0.00994783	0.0131871	0.0136865	0.00823119	0.0067896	0.010461	0.0161999	0.0122698	0.00572196	0.00464418	0.00403595	0.0438097	0.00787767	0.00572026	0.00880281	0.0244842	0.00896467	0.0697618	0.00845437	0.00717381	0.00944855	0.0111893	0.00391089	0.00279928	0.01643	0.00907626	0.00761019	0.0092708	0.0152797	0.00321521	0.0138483	0.00387059	0.0133732	0.00549287	0.00311539	0.0043881	0.00759194	0.0146246	0.00581513	0.0058521
New.ReferenceOTU264	k__Fungi; k__Fungi_unclassified; k__Fungi_unclassified; k__Fungi_unclassified; k__Fungi_unclassified; k__Fungi_unclassified; k__Fungi_unclassified; k__Fungi_unclassified	0.00100199	0.00100702	0.0010162	0.00101003	0.00246749	0.00100499	0.00888082	0.00253865	0	0.00147399	0.00424842	0.00038895	0.0015934	0.000775577	0.000538002	0.0117308	0.00400555	0.00263013	0.00123031	0.00284637	0.00243399	0.00544226	0.00100309	0.0136747	0.00257815	0.00257861	0.00255296	0.00255755	0.00254948	0.00678199	0.00561851	0.00717098	0.00378975	0.00196144	0.0127674	0.00122649	0.00805635	0.000695891	0.000349914	0.00321785	0.000517863	0.000521296	0.000517774	0.00542719
New.ReferenceOTU262	k__Fungi; p__Basidiomycota; c__Malasseziomycetes; o__Malasseziales; f__Malasseziaceae; g__Malassezia; g__Malassezia_unclassified; g__Malassezia_unclassified	1.91209	2.12506	1.83991	1.66662	1.79028	2.2957	2.48735	2.55377	2.90208	2.1624	3.05544	2.92286	3.00428	2.29759	2.27254	2.65748	2.97783	2.64335	1.42429	2.16329	1.57716	1.90421	1.80965	2.41775	1.78519	3.48622	1.01715	0.966379	0.875934	1.25548	2.12345	3.04685	2.39706	2.50037	2.40463	0.315744	2.6743	2.68522	1.15393	2.45832	1.05377	1.61635	0.633594	0.639896
New.ReferenceOTU261	k__Fungi; k__Fungi_unclassified; k__Fungi_unclassified; k__Fungi_unclassified; k__Fungi_unclassified; k__Fungi_unclassified; k__Fungi_unclassified; k__Fungi_unclassified	0	0	0	0	0	0	0	0	0.0377094	0	0	0	0	0.000177458	0	0.0528882	0	0	0	0	0	0	0	0	0	0	0	0	0	0	0	0	0	0	0	0	0	0	0.0466172	0	0	0	0	0
New.ReferenceOTU210	k__Fungi; p__Basidiomycota; c__Exobasidiomycetes; o__Microstromatales; f__Microstromatales_fam_Incertae_sedis; g__Sympodiomycopsis; s__Sympodiomycopsis_paphiopedili; s__Sympodiomycopsis_paphiopedili_unclassified	0	0	0	0	0	0	0	0	0	0	0.00522115	0.000213067	0.000196995	0.0528825	0	0.000332631	0.00018921	0.0557488	0	0	0	0	0	0	0	0	0	0	0	0	0	0.000564207	0	0	0	0	0	0	0	0	0	0	0	0
New.ReferenceOTU217	k__Fungi; k__Fungi_unclassified; k__Fungi_unclassified; k__Fungi_unclassified; k__Fungi_unclassified; k__Fungi_unclassified; k__Fungi_unclassified; k__Fungi_unclassified	0.0276714	0.0198259	0.048102	0.0197076	0.0362934	0.0543829	0.0453964	0.032225	0.0175232	0.0487196	0.0773563	0.0380021	0.0208507	0.0134816	0.00933076	0.201577	0.0210363	0.0329831	0.0180266	0.0395471	0.0270203	0.112983	0.0255633	0.0199282	0.0195377	0.0478249	0.0280076	0.0195447	0.0200077	0.0547019	0.0568619	0.0719386	0.0480557	0.0170908	0.0619256	0.0269552	0.110471	0.0249019	0.0062016	0.0144055	0.0532838	0.0360394	0.0230377	0.0165403
New.ReferenceOTU216	k__Fungi; p__Ascomycota; c__Sordariomycetes; o__Hypocreales; f__Nectriaceae; g__Gibberella; s__Gibberella_fujikuroi; s__Gibberella_fujikuroi_unclassified	0.00337998	0.00339697	0.00342793	0.00340709	0.200477	0.0175962	0	0.0833764	0	0	0	0.0678901	0	0.169307	0	0	0.0896152	0.0400098	0.0335291	0.202685	0.00343188	0.00344759	0.00338371	0.00345521	2.34341e-05	2.34383e-05	2.32051e-05	0.0670123	0.0939429	0.0133097	0.00327329	0.01726	0.00382371	0.0116249	0.0844739	0.0202672	0.0298289	0.0325883	0.0302227	0	0	0.222458	0.0690706	0
New.ReferenceOTU215	k__Fungi; p__Basidiomycota; c__Agaricomycetes; o__Polyporales; f__Polyporaceae; g__Trametes; g__Trametes_unclassified; g__Trametes_unclassified	0	0	0	0	0	0	0	0.00040176	0	0.0562281	0	0	0.000393989	0	0	0	0.0626284	0	0	0	0	0	0	0	0	0	0	0	0	0	0	0	0	0	0	0	0	0	0	0	0	0	0	0
New.ReferenceOTU55	k__Fungi; k__Fungi_unclassified; k__Fungi_unclassified; k__Fungi_unclassified; k__Fungi_unclassified; k__Fungi_unclassified; k__Fungi_unclassified; k__Fungi_unclassified	0	0	0	0	0	0	0	0	0	0	0.000274797	0.000213067	0.000393989	0.394667	0	0	0	0	0	0	0	0	0	0	0	0	0	0.847095	0	0	0.0587399	0.0600706	0.058709	0.119001	0.0601472	0.063726	0.00638192	0.000179493	0	0	0	0	0	0
New.CleanUp.ReferenceOTU4972	k__Fungi; p__Ascomycota; c__Sordariomycetes; o__Hypocreales; f__Nectriaceae; g__Cylindrocladiella; s__Cylindrocladiella_variabilis; s__Cylindrocladiella_variabilis_unclassified	0	0	0	0	0.0858354	0	0	0	0	0	0	0	0	0	0	0	0	0	0	0	0	0.0135635	0	0	0	0	0	0	0	0	0	0	0	0	0.0738412	0	0	0	0	0	0	0	0	0
New.CleanUp.ReferenceOTU5154	k__Fungi; p__Ascomycota; c__Saccharomycetes; o__Saccharomycetales; f__Metschnikowiaceae; g__Clavispora; s__Clavispora_lusitaniae; s__Clavispora_lusitaniae_unclassified	0.00215235	0.00216317	0.00218288	0.00315308	0.00221996	0.0021588	0.000377354	0	0.00342225	0.0019851	0	0	0	0	0	0.0445609	0.000356962	0	0.00223275	0.00867149	0.0021854	0.0021954	0.00215472	0.00220025	0.00039452	0.00206922	0.000390665	0.0269707	0.000390133	0.000391681	5.30732e-07	5.42755e-07	0.0196229	0.00398137	0.00131961	0.000850404	0.000255277	0.012385	0	0	0	0	0	0
New.CleanUp.ReferenceOTU5673	k__Fungi; k__Fungi_unclassified; k__Fungi_unclassified; k__Fungi_unclassified; k__Fungi_unclassified; k__Fungi_unclassified; k__Fungi_unclassified; k__Fungi_unclassified	0	0	0	0	0	0	0	0	0	0.000230443	0	0	0	0	0.029447	0	0	0	0	0	0	0	0	0	0	0	0	0	0	0	0	0	0	0	0	0	0	0.0321292	0	0	0	0	0	0
New.CleanUp.ReferenceOTU7588	k__Fungi; k__Fungi_unclassified; k__Fungi_unclassified; k__Fungi_unclassified; k__Fungi_unclassified; k__Fungi_unclassified; k__Fungi_unclassified; k__Fungi_unclassified	0	0	0	0	0	0	0	0	0	0	0.0684245	0	0	0	0	0	0	0	0	0	0	0	0	0	0	0	0	0	0	0	0.000291248	0	0	0	0	0	0	0	0	0	0	0	0	0
New.CleanUp.ReferenceOTU9515	k__Fungi; p__Ascomycota; c__Eurotiomycetes; o__Eurotiales; f__Aspergillaceae; g__Penicillium; s__Penicillium_sclerotiorum; s__Penicillium_sclerotiorum_unclassified	0	0	0	0	0	0	0	0	0	0	0	0	0.0990883	0	0	0	0	0	0	0	0	0	0	0	0	0	0	0	0	0	0	0	0	0	0	0	0.000964222	0.000409999	0.000422661	0	0.00498698	0	0	0
New.CleanUp.ReferenceOTU13713	k__Fungi; k__Fungi_unclassified; k__Fungi_unclassified; k__Fungi_unclassified; k__Fungi_unclassified; k__Fungi_unclassified; k__Fungi_unclassified; k__Fungi_unclassified	0.000145992	0.000146726	0.00333289	0.000147163	0.000150578	0.00014643	0.00202478	0.00329966	0	0.000368771	0.000733665	0.00118377	0	0.00115241	0	0.00881139	0	0.000109631	0.00511666	0.00128396	0.000148234	0.000148912	0.000146153	0.00674078	0.000219633	0.000219673	0.000217487	0.000217879	0.000217191	0.00305002	0.000412329	0.00349452	0.00084838	0.000104964	0.000144192	4.129e-05	0.00137315	0.000427618	0.000107329	0.000114167	0.000114603	0.000115363	0.00032616	0.00206598
New.CleanUp.ReferenceOTU13864	k__Fungi; p__Ascomycota; c__Dothideomycetes; o__Pleosporales; f__Didymosphaeriaceae; g__Paraphaeosphaeria; g__Paraphaeosphaeria_unclassified; g__Paraphaeosphaeria_unclassified	0	0	0	0	0	0	0.000193519	0	0	0	0	0	0	0	0	0	0.146637	0	0	0	0	0	0	0	0	0	0	0	0	0	0	0	0	0.00025266	0	0	0	0	0	0	0	0	0	0
New.CleanUp.ReferenceOTU17430	k__Fungi; p__Basidiomycota; c__Agaricomycetes; c__Agaricomycetes_unclassified; c__Agaricomycetes_unclassified; c__Agaricomycetes_unclassified; c__Agaricomycetes_unclassified; c__Agaricomycetes_unclassified	0.00095575	0.00166766	0.000187385	0.000322225	0.00129649	0.0385985	0.00741468	0.00208944	0.00350404	0.00338414	0.00257405	0.00311748	0.00480824	0.00287031	0	0	0.00723865	0.00473647	0.00133666	0.00175912	0.000915931	0.00156578	0.0009812	0.000397338	0.000680402	0.000162151	0.00304235	0	0	0.00168236	0.000180186	0.000184268	0.000177885	0.000187838	0.00330555	0.000195481	7.94916e-06	0.00147596	0.000618872	0.000863446	0.000644635	9.49025e-05	0.000855605	9.41224e-05
New.CleanUp.ReferenceOTU18066	k__Fungi; k__Fungi_unclassified; k__Fungi_unclassified; k__Fungi_unclassified; k__Fungi_unclassified; k__Fungi_unclassified; k__Fungi_unclassified; k__Fungi_unclassified	0.00151988	0.000649724	0.000195195	0.00121587	0.000576799	0.00278741	0.000980272	0.000969038	0.00141388	0.00195394	0.0015234	0.00310423	0.0021468	0.00198224	0.00144528	0.00431705	0.00135246	0.00176132	0.000370245	0.00598896	0.0019	0.0151486	0.00131401	0.000553088	0.00313647	0.00330472	0.000665136	0.00010931	0.000236162	0.00237135	0.0021956	0.00026116	0.00142538	0.000546746	0.0028642	0.000277052	0.00112351	0.00072218	0.000385365	0.000609222	0.00198431	0.0007694	0.00060259	0.0013607
New.CleanUp.ReferenceOTU19457	k__Fungi; p__Ascomycota; c__Sordariomycetes; o__Hypocreales; f__Ophiocordycipitaceae; f__Ophiocordycipitaceae_unclassified; f__Ophiocordycipitaceae_unclassified; f__Ophiocordycipitaceae_unclassified	0	0	0	0	0	0	0	0.00040176	0.00233035	0.0444755	0	0.000213067	0.000196995	0	0.000233706	0	0	0.000194926	0	0	0	0	0	0	0	0	0	0	0	0	0	0.00112841	0	0.00025266	0	0.000188783	0.000289993	0.0018248	0	0.000184022	0.000184725	0.000530029	0.000725653	0.000184421
New.CleanUp.ReferenceOTU20693	k__Fungi; p__Ascomycota; c__Dothideomycetes; o__Pleosporales; f__Didymellaceae; g__Didymella; s__Didymella_exigua; s__Didymella_exigua_unclassified	0	0	0	0	0	0	0.0565077	0.00020088	0	0.000230443	0	0	0	0	0	0	0	0	0	0	0	0	0	0	0	0	0	0	0	0	0	0.00507786	0	0	0	0	0	0	0	0	0	0	0.00829372	0
New.CleanUp.ReferenceOTU22433	k__Fungi; k__Fungi_unclassified; k__Fungi_unclassified; k__Fungi_unclassified; k__Fungi_unclassified; k__Fungi_unclassified; k__Fungi_unclassified; k__Fungi_unclassified	0.00349261	0.00351017	0.0073907	0.00352063	0.0213705	0.00350309	0.0255174	0.0312152	0.00971239	0	0.0368508	0.0130573	0.0234372	0.00616706	0.000538562	0.020341	5.54473e-05	0.0179151	0.00605785	0.0431772	0.0512995	0.0134472	0.0185231	0.00512183	0.0231718	0.0137665	0.00968066	0.00888125	0.00885322	0.0195897	0.0272623	0.0227302	0.0220429	0	0.0526863	0.00577902	0.0924809	0.00187779	0	0.0101068	0.0101454	0.0276442	0.0101437	0.0101287
New.CleanUp.ReferenceOTU23494	k__Fungi; p__Basidiomycota; c__Agaricomycetes; o__Auriculariales; f__Auriculariaceae; g__Auricularia; g__Auricularia_unclassified; g__Auricularia_unclassified	0.000222389	0	0	0	0	0	0.00234116	0.00231433	0.00366425	0.00245817	0.00232159	0.00230911	0.00471795	0.00218322	0.0028109	0.00234116	0.00581367	0.00233849	0	0.0597102	0	0	0	0	4.20734e-05	4.2081e-05	0.00044395	4.17373e-05	4.16056e-05	4.17707e-05	0	0	0	0	0.000935394	0	0	0	0	0	0	0	0.000473927	0
New.CleanUp.ReferenceOTU25630	k__Fungi; p__Ascomycota; c__Sordariomycetes; o__Hypocreales; f__Nectriaceae; g__Fusarium; g__Fusarium_unclassified; g__Fusarium_unclassified	0.000649745	0.000653011	0.000658962	0.000654957	0.000670156	0.0105946	0	0	0.0133409	0	0	0	0	0.00968438	0	0	0.00298588	0	0.000674016	0.000655599	0.00217656	0.000662743	0.000650462	0.000664206	0.0029696	0.00297013	0.00294058	0.00294587	0.00293658	0.00385529	0.0324235	0	0	0.00268371	0	0	0	0	0	0	0	0	0	0
New.CleanUp.ReferenceOTU29288	k__Fungi; p__Ascomycota; c__Saccharomycetes; o__Saccharomycetales; f__Saccharomycetales_fam_Incertae_sedis; g__Starmerella; s__Starmerella_etchellsii; s__Starmerella_etchellsii_unclassified	0	0	0	0	0	0	0	0	0.0317776	0.0216616	0.000274797	0	0.0756459	0	0	0.0272757	0	0	0	0	0	0	0	0	0	0	0	0	0	0	0	0.000564207	0.0121523	0.00025266	0	0.00169905	0.0400785	0	0	0	0	0	0	0
New.CleanUp.ReferenceOTU30476	k__Fungi; p__Basidiomycota; c__Malasseziomycetes; o__Malasseziales; f__Malasseziaceae; g__Malassezia; s__Malassezia_sympodialis; s__Malassezia_sympodialis_unclassified	0.000564659	0.00421315	0.000572669	0.000569189	0.000582398	0.000566353	0	0	0	0	0	0	0	0.0150472	0	0	0	0	0.000585752	0.000569746	0.00057333	0.000575955	0.000565282	0.000577227	0	0	0	0	0	0	0.0206786	0	0	0	0.00761854	0	0	0	0	0	0	0	0	0
New.CleanUp.ReferenceOTU32638	k__Fungi; k__Fungi_unclassified; k__Fungi_unclassified; k__Fungi_unclassified; k__Fungi_unclassified; k__Fungi_unclassified; k__Fungi_unclassified; k__Fungi_unclassified	0	0	0	0	0	0	0	0	0	0	0	0	0	0.039928	0	0	0	0	0	0	0	0	0	0	0	0	0	0	0	0	0	0.00112841	0	0	0	0	0.0183799	0	0	0	0	0	0	0
New.CleanUp.ReferenceOTU41590	k__Fungi; p__Basidiomycota; c__Tremellomycetes; o__Tremellales; f__Bulleribasidiaceae; g__Hannaella; g__Hannaella_unclassified; g__Hannaella_unclassified	0.0159677	0.00106081	0.00107047	0.00106397	0.00108866	0.00105867	0	0	0.0109222	0.0078453	0.0054056	0	0	0	0	0	0	0.0160228	0.00109493	0.00106501	0.00107171	0.00107662	0.00105667	0.00107899	0	0	0	0	0	0	0	0	0	0	0	0	0	0	0	0	0	0	0	0
New.CleanUp.ReferenceOTU41887	k__Fungi; p__Basidiomycota; c__Agaricomycetes; o__Auriculariales; f__Auriculariales_fam_Incertae_sedis; g__Oliveonia; s__Oliveonia_pauxilla; s__Oliveonia_pauxilla_unclassified	0	0	0	0	0	0	0.0627003	0.00020088	0.0620722	0.000230443	0	0	0	0	0	0	0	0	0	0	0	0	0	0	0	0	0	0	0	0	0.000291248	0	0	0	0.000293021	0.000377566	0.000255277	0	0	0	0	0	0	0
New.CleanUp.ReferenceOTU42570	k__Fungi; p__Ascomycota; c__Sordariomycetes; o__Hypocreales; f__Cordycipitaceae; f__Cordycipitaceae_unclassified; f__Cordycipitaceae_unclassified; f__Cordycipitaceae_unclassified	0	0	0	0	0	0	0	0	0	0.000230443	0	0	0	0	0	0	0	0.0594524	0	0	0	0	0	0	0	0	0	0	0	0	0	0	0	0	0	0	0	0	0	0	0	0	0	0
New.CleanUp.ReferenceOTU48329	k__Fungi; p__Ascomycota; c__Sordariomycetes; o__Sordariales; f__Chaetomiaceae; g__Humicola; s__Humicola_nigrescens; s__Humicola_nigrescens_unclassified	0.000105138	0.000105666	0.000106629	0.000105981	0.00010844	0.000105453	0	0	0	0	0.0131135	0	0	0.000119406	0	0	0	0.000771231	0.000109065	0.000106085	0.000106752	0.0131648	0.00057704	0.000107478	0	0.000334167	0.00631002	0	0	0	0.000419704	0.000429212	0.000414345	0.00146196	0.000429759	0.00045533	0	0	0.0143754	0	0	0	0	0
New.CleanUp.ReferenceOTU49717	k__Fungi; k__Fungi_unclassified; k__Fungi_unclassified; k__Fungi_unclassified; k__Fungi_unclassified; k__Fungi_unclassified; k__Fungi_unclassified; k__Fungi_unclassified	0.00362742	0.000660166	0.000197774	0.00247544	0.00332362	0.00172335	0.00398907	0.0015925	0.00315873	0.00298357	0.00234796	0.00239288	0.00192233	0.00145939	0.000883611	0.0127355	0.000880402	0.00192761	0.000541477	0.0104146	0.00316134	0.0202914	0.00234386	0	0.0041874	0.0035011	0.00180673	0.00117172	0.000561664	0.000715221	0.00306403	0.00542638	0.000479459	0.000460461	0.00308302	0.000678906	0.00291913	0.00166259	0.000579893	0.000525806	0.000947607	0.00604041	0.000470002	0.00331682
New.CleanUp.ReferenceOTU51561	k__Fungi; k__Fungi_unclassified; k__Fungi_unclassified; k__Fungi_unclassified; k__Fungi_unclassified; k__Fungi_unclassified; k__Fungi_unclassified; k__Fungi_unclassified	6.54093e-05	6.57381e-05	6.63372e-05	6.5934e-05	6.74641e-05	6.56056e-05	0.0249651	0.000370124	0.000746455	0.000393128	0.000371285	0.000369288	0.000367094	0.000349155	0.000372932	0.000374414	0.000371578	0.0936836	6.78527e-05	6.59986e-05	0.160878	6.67178e-05	6.54815e-05	6.68651e-05	0	0	0	0	0	0	0	0	0	0	0	0	0.00306332	0	0	0	0	0	0	0
New.CleanUp.ReferenceOTU51587	k__Fungi; p__Basidiomycota; c__Agaricomycetes; o__Cantharellales; f__Ceratobasidiaceae; f__Ceratobasidiaceae_unclassified; f__Ceratobasidiaceae_unclassified; f__Ceratobasidiaceae_unclassified	0.0531409	0	0	0	0	0	0.00379928	0.00375574	0.00383249	0.00398917	0.00376752	0.00374726	0.00372499	0.00354296	0.0195565	0.00379928	0.0037705	0.00379495	0.019368	0	0.0171551	0.00859471	0	0	0	0	0.012383	0	0	0.00261177	0	0	0	0	0	0	0	0.0333856	0.0184826	0	0	0	0	0
New.CleanUp.ReferenceOTU52071	k__Fungi; k__Fungi_unclassified; k__Fungi_unclassified; k__Fungi_unclassified; k__Fungi_unclassified; k__Fungi_unclassified; k__Fungi_unclassified; k__Fungi_unclassified	0.00621413	0.00360967	0.00482461	0.00858897	0.00331962	0.0226469	0.0250465	0.00655301	0.00509271	0.0162664	0.0249466	0.0124161	0.00899877	0.00495322	0.00369274	0.0609375	0.00577943	0.0153518	0.012228	0.0366381	0.0161244	0.0360929	0.00453332	0.0139286	0.00632736	0.0152062	0.00696528	0.00478615	0.0306891	0.0199842	0.0155207	0.0335061	0.0129679	0.00724565	0.0325356	0.0052716	0.0410646	0.00918485	0.00149928	0.00918816	0.0151644	0.00497875	0.0064328	0.01109
New.CleanUp.ReferenceOTU52403	k__Fungi; p__Basidiomycota; c__Agaricomycetes; o__Auriculariales; f__Exidiaceae; f__Exidiaceae_unclassified; f__Exidiaceae_unclassified; f__Exidiaceae_unclassified	0	0	0	0	0	0	0	0	0	0	0	0	0	0	0	0	0.102741	0	0	0	0	0	0	0	0	0	0	0	0	0	0	0	0	0.00025266	0	0	0	0	0	0	0	0	0	0
New.CleanUp.ReferenceOTU52409	k__Fungi; p__Ascomycota; c__Saccharomycetes; o__Saccharomycetales; f__Saccharomycetales_fam_Incertae_sedis; g__Candida; s__Candida_metapsilosis; s__Candida_metapsilosis_unclassified	0.000932809	0.000937498	0.000946041	0.000940292	0.0016329	0.000935608	0	0	0.00729447	0.00211196	0	0	0	0	0.0113177	0	0	0	0.000967654	0.000941213	0.000947134	0.000951469	0.000933838	0.00095357	0.000806562	0.00222709	0.000798681	0.000800118	0.000797593	0.000800758	0	0	0	0.00430651	0	0.00730695	0.00515603	0.000457101	0.000471218	0.000134221	0.000134733	0.000135627	0.012034	0.000134512
New.CleanUp.ReferenceOTU52442	k__Fungi; k__Fungi_unclassified; k__Fungi_unclassified; k__Fungi_unclassified; k__Fungi_unclassified; k__Fungi_unclassified; k__Fungi_unclassified; k__Fungi_unclassified	0	0	0	0	0	0	0	0	0	0.000230443	0	0	0	0	0	0.0761723	0	0.000194926	0	0	0	0	0	0	0	0	0	0	0	0	0	0	0.00105672	0	0	0	0	0.000179493	0	0	0	0	0	0
New.CleanUp.ReferenceOTU53163	k__Fungi; p__Ascomycota; c__Eurotiomycetes; o__Eurotiales; f__Aspergillaceae; g__Aspergillus; g__Aspergillus_unclassified; g__Aspergillus_unclassified	0.000381294	0.000383211	0.000386703	0.000384353	0.000393272	0.000382438	0.000153754	0	0	0	0	0.0116966	0	0	0	0	0.000296272	0	0.00466656	0.000384729	0.000387149	0.000388921	0.000381715	0.00038978	9.88623e-05	9.88801e-05	9.78963e-05	0.00122433	9.77629e-05	9.81509e-05	0.000212175	0.00108204	0	0.000168113	0.000211837	0.00049096	0	0.0920104	0	0.00987971	0.00991745	0.0194558	0.00991575	0.00990114
New.CleanUp.ReferenceOTU55176	k__Fungi; k__Fungi_unclassified; k__Fungi_unclassified; k__Fungi_unclassified; k__Fungi_unclassified; k__Fungi_unclassified; k__Fungi_unclassified; k__Fungi_unclassified	0.0023074	0	6.61152e-05	2.51418e-05	0.000847006	0.00149902	0.000917127	0.000906617	0.000925143	0.000962966	0.00090946	0.00133544	0.00169594	0.000855253	0.000913496	0.00226245	0.000910178	0.000916082	7.27802e-05	0.00376798	0.00119895	0.00863609	0.000744588	0.000786108	0.00984414	0.00131227	0.000688098	5.73087e-05	0	0.000699832	0.000867199	0.000886845	0.00157258	0.000904028	0.00168264	0.0011968	0.00070161	0.000881401	0.000710873	7.80124e-05	0.00122665	0.00475702	0.00052588	0.000261553
New.CleanUp.ReferenceOTU56317	k__Fungi; k__Fungi_unclassified; k__Fungi_unclassified; k__Fungi_unclassified; k__Fungi_unclassified; k__Fungi_unclassified; k__Fungi_unclassified; k__Fungi_unclassified	0.00500029	0.00109006	0.00366301	0.00716318	0.00521132	0.0124001	0.0107111	0.00943733	0.0105084	0.0109987	0.0107373	0.00900723	0.00895371	0.00851617	0.00909612	0.0179518	0.00906308	0.009917	0.000442628	0.0338879	0.0105704	0.0835662	0.00806734	0.0145025	0.00858512	0.0175066	0.00380352	0.00180872	6.709e-05	0.00896987	0.00371012	0.00601033	0.00360045	0.00373172	0.0033942	0.00343383	0.00659184	0.00588337	0.00608618	0.00387342	0.0163563	0.0212573	0.00956075	0.00433004
New.CleanUp.ReferenceOTU56794	k__Fungi; p__Basidiomycota; c__Agaricomycetes; o__Agaricales; f__Marasmiaceae; g__Marasmius; g__Marasmius_unclassified; g__Marasmius_unclassified	0.00183002	0.0141867	0.00185598	0.0018447	0.00188751	0.00183551	0	0	0	0	0	0.0773624	0	0	0	0	0	0	0.00333295	0.0018465	0.00185812	0.0254218	0.00183204	0.00187075	0.000449367	0.0161129	0.000444976	0.048654	0.00044437	0.00716041	0.0608392	0.000636712	0.000614658	0.000649049	0.00966054	0.000675457	0.000255277	0.0150774	0	0	0	0	0	0
New.CleanUp.ReferenceOTU58439	k__Fungi; p__Ascomycota; c__Eurotiomycetes; o__Chaetothyriales; f__Chaetothyriales_fam_Incertae_sedis; g__Strelitziana; g__Strelitziana_unclassified; g__Strelitziana_unclassified	0	0	0	0	0	0	0	0.0387699	0	0.00299576	0	0.012784	0.00610683	0	0	0	0	0	0	0	0	0	0	0	0	0	0	0	0	0	0	0	0	0.00025266	0	0.00528592	0.00288673	0.00283722	0.00314562	0.028559	0	0	0	0
New.CleanUp.ReferenceOTU60779	k__Fungi; k__Fungi_unclassified; k__Fungi_unclassified; k__Fungi_unclassified; k__Fungi_unclassified; k__Fungi_unclassified; k__Fungi_unclassified; k__Fungi_unclassified	0	0	0	0	0	0	0	0	0.00021185	0	0	0	0	0.000177458	0.000233706	0.000665261	0	0.000194926	0	0	0	0	0	0	0	0	0	0	0	0	0.0431047	0.0445723	0.0174358	0.00808511	0.00439531	0.00755132	0.0109769	0.0333856	0	0	0	0	0	0
New.CleanUp.ReferenceOTU62304	k__Fungi; p__Ascomycota; c__Saccharomycetes; o__Saccharomycetales; f__Saccharomycetales_fam_Incertae_sedis; g__Candida; s__Candida_haemulonis; s__Candida_haemulonis_unclassified	0	0	0	0	0	0	0	0.00020088	0.0485137	0	0	0	0	0	0	0	0	0	0	0	0	0	0	0	0	0	0	0	0	0	0	0	0	0	0	0	0	0	0	0	0	0	0	0
New.CleanUp.ReferenceOTU63600	k__Fungi; p__Basidiomycota; c__Agaricomycetes; o__Agaricales; f__Psathyrellaceae; g__Parasola; s__Parasola_auricoma; s__Parasola_auricoma_unclassified	0.00352143	0.00353913	0.00357138	0.00354968	0.00363205	0.00353199	0.0125161	0.0552271	0	0	0	0.0116384	0	0	0	0	0	0	0.00365297	0.00355315	0.00357551	0.00359187	0.00894677	0.0035998	0.00251275	0.00251321	0.0024882	0.00754333	0.00248481	0.00249467	0	0.0356611	0	0	0	0	0	0	0	0	0	0	0	0
New.CleanUp.ReferenceOTU69038	k__Fungi; k__Fungi_unclassified; k__Fungi_unclassified; k__Fungi_unclassified; k__Fungi_unclassified; k__Fungi_unclassified; k__Fungi_unclassified; k__Fungi_unclassified	0	0	0	0	0	0	0.000193519	0	0	0	0.000274797	0	0	0	0	0	0	0.0534097	0	0	0	0	0	0	0	0	0	0	0	0	0	0	0	0	0	0.000188783	0	0	0	0	0	0	0	0
New.CleanUp.ReferenceOTU69270	k__Fungi; p__Basidiomycota; c__Exobasidiomycetes; o__Microstromatales; f__Microstromatales_fam_Incertae_sedis; g__Sympodiomycopsis; s__unidentified; s__unidentified_unclassified	0	0	0	0	0	0	0	0.05022	0	0.000230443	0	0	0.000196995	0	0	0.000332631	0	0	0	0	0	0	0	0	0	0	0	0	0	0	0.0334935	0	0.000528359	0	0	0	0	0	0	0	0	0	0	0
New.CleanUp.ReferenceOTU70982	k__Fungi; p__Ascomycota; c__Sordariomycetes; o__Hypocreales; f__Nectriaceae; g__Gliocladiopsis; s__Gliocladiopsis_elghollii; s__Gliocladiopsis_elghollii_unclassified	0	0	0	0	0	0	0	0	0	0	0	0	0	0	0	0	0	0	0.0382297	0	0	0	0	0	0	0	0	0	0	0	0	0	0	0	0.00586041	0	0	0	0	0	0	0	0	0
New.CleanUp.ReferenceOTU71806	k__Fungi; p__Basidiomycota; c__Agaricomycetes; o__Agaricales; o__Agaricales_unclassified; o__Agaricales_unclassified; o__Agaricales_unclassified; o__Agaricales_unclassified	0.00419972	0.000553589	0.000568086	0	0.00398928	0.00331768	0.00140683	0.00139071	0.00141912	0.00147714	0.00139507	0.00182288	0.00137932	0.00131192	0.00140126	0.00140683	0.00139617	0.00140522	0.00204653	0.00627906	0	0	0.00572109	0	0	0	0.00418343	0	0	0.00261177	0	0	0	0	0	0	0.00101684	0.000999401	0.00146145	0.0044218	0.00270755	0.00193004	0.00110262	0
New.CleanUp.ReferenceOTU75251	k__Fungi; k__Fungi_unclassified; k__Fungi_unclassified; k__Fungi_unclassified; k__Fungi_unclassified; k__Fungi_unclassified; k__Fungi_unclassified; k__Fungi_unclassified	0	0	0	0	0	0	0	0	0	0	0	0	0	0	0	0	0	0	0	0	0	0	0	0	0	0	0	0	0	0	0.0299985	0.0423155	0.0142657	0.00732713	0.00380927	0.00415323	0.0107216	0.0166928	0	0	0	0	0	0
New.CleanUp.ReferenceOTU75760	k__Fungi; k__Fungi_unclassified; k__Fungi_unclassified; k__Fungi_unclassified; k__Fungi_unclassified; k__Fungi_unclassified; k__Fungi_unclassified; k__Fungi_unclassified	0	0	0	0	0	0	0	0	0	0	0	0	0	0	0.000467413	0.000332631	0	0	0	0	0	0	0	0	0	0	0	0	0	0	0.0139799	0.0146694	0.00475523	0.00454787	0.00380927	0.00264296	0.00382915	0.0105901	0	0	0	0	0	0
New.CleanUp.ReferenceOTU76236	k__Fungi; p__Basidiomycota; c__Malasseziomycetes; o__Malasseziales; f__Malasseziaceae; g__Malassezia; s__Malassezia_restricta; s__Malassezia_restricta_unclassified	0	0	0.103321	0	0	0	0	0	0	0	0	0	0	0	0	0	0	0	0	0	0	0	0	0.000547432	0	0	0	0	0	0	0	0	0	0	0	0	0	0	0	0	0	0	0	0
New.CleanUp.ReferenceOTU77947	k__Fungi; p__Ascomycota; c__Saccharomycetes; o__Saccharomycetales; f__Trichomonascaceae; g__Wickerhamiella; s__Wickerhamiella_versatilis; s__Wickerhamiella_versatilis_unclassified	0	0	0	0	0	0	0	0.00984312	0.0120755	0.000230443	0	0.000213067	0.0145776	0.017036	0	0	0.00018921	0	0	0	0	0	0	0	0	0	0	0	0	0	0.0262123	0.0287746	0	0.00025266	0.0512786	0.00679619	0	0	0	0	0	0	0	0
New.CleanUp.ReferenceOTU77984	k__Fungi; p__Basidiomycota; p__Basidiomycota_unclassified; p__Basidiomycota_unclassified; p__Basidiomycota_unclassified; p__Basidiomycota_unclassified; p__Basidiomycota_unclassified; p__Basidiomycota_unclassified	0.0041614	0.00418232	0.00650518	0.0250323	0.00429213	0.00417388	0	0.0537827	0.0234882	0	0.0563871	0	0	0	0	0	0	0.0232268	0.00431685	0.00419889	0.0042253	0.0442356	0.00416599	0.00425402	0.0667704	0.00215132	0.00212992	0.0253111	0.00212701	0.00213545	0.0456486	0	0.0278889	0.0157113	0	0.00451683	0.000439989	0.000432443	0.0352674	0.0227648	0.00124073	0.0201121	0.00124052	0.00123869
New.CleanUp.ReferenceOTU84800	k__Fungi; k__Fungi_unclassified; k__Fungi_unclassified; k__Fungi_unclassified; k__Fungi_unclassified; k__Fungi_unclassified; k__Fungi_unclassified; k__Fungi_unclassified	0	0	0	0	0	0	0	0	0	0	0	0	0	0	0	0.000332631	0	0.000194926	0	0	0	0	0	0	0	0	0	0	0	0	0.0186399	0.0141052	0.00475523	0.0138963	0.00703249	0.00264296	0.00893469	0.00915412	0	0	0	0	0	0
New.CleanUp.ReferenceOTU88298	k__Fungi; p__Ascomycota; c__Dothideomycetes; o__Capnodiales; f__Mycosphaerellaceae; g__Nothopassalora; s__Nothopassalora_personata; s__Nothopassalora_personata_unclassified	0	0	0	0	0	0	0	0	0.0591063	0.0110613	0	0	0	0	0	0	0.0558168	0	0	0	0	0	0	0	0	0	0	0	0	0	0	0	0	0	0	0	0	0	0	0	0	0	0	0
New.CleanUp.ReferenceOTU91486	k__Fungi; p__Ascomycota; c__Eurotiomycetes; o__Eurotiales; f__Aspergillaceae; g__Penicillium; g__Penicillium_unclassified; g__Penicillium_unclassified	0	0	0	0	0	0	0	0	0	0	0	0	0	0	0	0	0	0	0	0.203844	0	0	0	0	0	0	0	0	0	0	0	0	0	0	0	0	0	0	0	0	0	0	0	0
New.CleanUp.ReferenceOTU91496	k__Fungi; p__Ascomycota; c__Eurotiomycetes; o__Eurotiales; f__Aspergillaceae; g__Aspergillus; s__Aspergillus_bridgeri; s__Aspergillus_bridgeri_unclassified	0	0	0	0	0	0	0	0	0	0.0193572	0	0	0	0.0353141	0	0	0	0	0	0	0	0	0	0	0	0	0	0	0	0	0	0	0	0	0	0	0	0	0.00410724	0	0	0	0	0
New.CleanUp.ReferenceOTU92147	k__Fungi; p__Ascomycota; c__Saccharomycetes; o__Saccharomycetales; f__Saccharomycetaceae; g__Kazachstania; s__Kazachstania_pintolopesii; s__Kazachstania_pintolopesii_unclassified	0	0.000137356	0.000754648	0.000645106	0.0051189	0.000172639	0.000793511	0.000159987	0.000163256	0.0031787	0.00329988	0.00155058	0.00080169	0.00188865	0.0001612	0.00124759	0.00170462	0.000161657	0.00330457	0.00133109	0.00268874	0.00348198	0.00158251	0.000160287	0.000781034	5.65736e-05	5.60107e-05	5.61115e-05	5.59344e-05	0.00170661	0.000599976	0	0	0.0013336	0	0.000783874	0.00148317	0.00052606	0.000403185	0.00217602	0.000556865	0.000100582	0.000521317	0.000629813
New.CleanUp.ReferenceOTU92790	k__Fungi; k__Fungi_unclassified; k__Fungi_unclassified; k__Fungi_unclassified; k__Fungi_unclassified; k__Fungi_unclassified; k__Fungi_unclassified; k__Fungi_unclassified	0	0	0	0	0	0	0	0	0	0	0	0	0	0	0	0	0	0	0	0	0	0	0	0	0	0	0	0	0	0	0.0795107	0.000564207	0	0	0	0	0	0	0	0	0	0	0	0
New.CleanUp.ReferenceOTU93667	k__Fungi; k__Fungi_unclassified; k__Fungi_unclassified; k__Fungi_unclassified; k__Fungi_unclassified; k__Fungi_unclassified; k__Fungi_unclassified; k__Fungi_unclassified	0	0	0	0	0	0	0	0	0	0	0	0	0	0	0	0	0	0	0	0	0	0	0	0	0	0	0	0	0	0	0.035241	0.0203114	0.0110955	0.0154122	0.0108418	0.00453079	0.0112322	0.012026	0	0	0	0	0	0
New.CleanUp.ReferenceOTU94388	k__Fungi; p__Ascomycota; c__Saccharomycetes; o__Saccharomycetales; f__Saccharomycetaceae; g__Saccharomyces; s__Saccharomyces_cerevisiae; s__Saccharomyces_cerevisiae_unclassified	0	0	0	0	0.0115968	0.00383692	0.000337888	0.0116452	0.000340842	0.000354776	0.000657426	0.000333262	0.000331281	0.000315093	0.000336551	0.000337888	0.000335328	0.000337503	0	0.00162461	0	0.00375568	0	0.000779958	0.00217683	0.00217722	0.00279517	0.00239032	0.00215262	0.00216116	0	0	0	0.0276499	0	0	0	0	0	0.00143706	0	0	0	0
New.CleanUp.ReferenceOTU95229	k__Fungi; p__Ascomycota; c__Saccharomycetes; o__Saccharomycetales; o__Saccharomycetales_unclassified; o__Saccharomycetales_unclassified; o__Saccharomycetales_unclassified; o__Saccharomycetales_unclassified	0	0	0	0	0	0	0	0.0482112	0	0	0	0	0	0	0	0	0	0	0	0	0	0	0	0	0	0	0	0	0	0	0	0	0	0	0	0	0	0.00197442	0	0	0	0	0	0
New.CleanUp.ReferenceOTU100350	k__Fungi; p__Ascomycota; c__Eurotiomycetes; o__Eurotiales; f__Aspergillaceae; g__Aspergillus; s__Aspergillus_aculeatus; s__Aspergillus_aculeatus_unclassified	0	0	0	0	0	0	0	0	0	0	0	0	0	0	0	0	0	0	0	0	0	0.0180847	0	0	0	0	0.0471891	0	0	0	0	0	0	0	0	0	0	0	0	0.00592789	0	0	0	0
New.CleanUp.ReferenceOTU105343	k__Fungi; p__Ascomycota; c__Dothideomycetes; o__Pleosporales; f__Pleosporales_fam_Incertae_sedis; g__Amarenomyces; s__Amarenomyces_ammophilae; s__Amarenomyces_ammophilae_unclassified	0	0	0	0	0	0	0.000645904	0.000638502	0.000651549	0.000678186	0.000640504	0.00063706	0.000633274	0.000602328	0.000643346	0.000645903	0.00064101	0.00104532	0	0	0	0	0	0.0146003	0	0	0	0	0	0	0	0	0	0	0.0375066	0	0	0	0	0	0	0	0	0
New.CleanUp.ReferenceOTU109475	k__Fungi; p__Ascomycota; c__Dothideomycetes; o__Pleosporales; o__Pleosporales_unclassified; o__Pleosporales_unclassified; o__Pleosporales_unclassified; o__Pleosporales_unclassified	0	0	0	0	0	0	0	0	0	0	0	0	0	0	0	0	0	0	0	0	0	0	0	0	0	0.185389	0	0	0	0	0	0	0	0	0	0	0	0	0	0	0	0	0	0
New.CleanUp.ReferenceOTU110018	k__Fungi; k__Fungi_unclassified; k__Fungi_unclassified; k__Fungi_unclassified; k__Fungi_unclassified; k__Fungi_unclassified; k__Fungi_unclassified; k__Fungi_unclassified	0	0	0	0	0	0	0	0	0	0	0	0.0006392	0	0	0	0	0	0	0	0	0	0	0	0	0	0	0	0	0	0	0.029416	0.0321598	0.00528359	0.0025266	0.00322323	0.000377566	0.00076583	0.0122055	0	0	0	0	0	0
New.CleanUp.ReferenceOTU116428	k__Fungi; p__Ascomycota; c__Leotiomycetes; o__Thelebolales; f__Pseudeurotiaceae; g__Pseudogymnoascus; s__Pseudogymnoascus_roseus; s__Pseudogymnoascus_roseus_unclassified	0	0	0	0	0	0	0.0545725	0	0	0	0	0	0	0	0	0	0	0	0	0	0	0	0	0	0	0	0	0	0	0	0	0	0	0	0	0	0	0	0	0	0	0	0	0
New.CleanUp.ReferenceOTU116487	k__Fungi; p__Ascomycota; c__Eurotiomycetes; o__Eurotiales; f__Aspergillaceae; g__Aspergillus; s__Aspergillus_micronesiensis; s__Aspergillus_micronesiensis_unclassified	0	0	0	0	0	0	0	0	0	0	0	0	0	0	0	0	0	0	0	0	0	0	0	0	0	0	0	0	0	0	0.0541721	0	0	0	0.0316462	0	0	0.0071797	0	0	0	0	0	0
New.CleanUp.ReferenceOTU117458	k__Fungi; k__Fungi_unclassified; k__Fungi_unclassified; k__Fungi_unclassified; k__Fungi_unclassified; k__Fungi_unclassified; k__Fungi_unclassified; k__Fungi_unclassified	0.00058956	0	0.000656514	0.00293784	0.00235933	0.000874907	0.00165518	0.00163621	0.00166965	0.00220967	0.00164134	0.0020687	0.00162282	0.00154352	0.00164863	0.00233613	0.00164264	0.0016533	4.07099e-05	0.00803261	4.50498e-05	0.0145859	0.00134627	0.00100765	0.00525601	0.00176827	0.000645549	0.000127461	0.00024563	0.00035954	0.000629412	0.00172829	0.00162584	0.000259656	0.00140299	0.000270221	0	0	0	0.000359266	0.00128472	0.00602887	0.000947855	0.000198703
New.CleanUp.ReferenceOTU118013	k__Fungi; p__Ascomycota; c__Sordariomycetes; o__Hypocreales; f__Hypocreales_fam_Incertae_sedis; g__Acremonium; s__Acremonium_hyalinulum; s__Acremonium_hyalinulum_unclassified	0	0	0	0	0	0	0	0	0	0	0	0	0	0	0	0	0	0	0	0.0702097	0	0	0	0	0	0	0	0	0	0	0	0	0	0	0	0	0	0	0	0	0	0	0	0
New.CleanUp.ReferenceOTU118452	k__Fungi; p__Ascomycota; c__Sordariomycetes; o__Hypocreales; f__Stachybotryaceae; g__Xenomyrothecium; s__Xenomyrothecium_tongaense; s__Xenomyrothecium_tongaense_unclassified	0.00768362	0.00772225	0.00779262	0.00774526	0.007925	0.00770668	0.0418139	0	0	0	0.102798	0.0341551	0	0.00176572	0	0.0354886	0.0286872	0.0128001	0.00797064	0.0965303	0.00780162	0.00783733	0.00769211	0.00785464	0.00345469	0.00345532	0.00342094	0.00342709	0.0221897	0.0161013	0.035772	0	0	0.0184745	0.0131404	0.00593843	0	0.000358985	0	0	0	0	0	0
New.CleanUp.ReferenceOTU118889	k__Fungi; p__Basidiomycota; c__Agaricomycetes; o__Agaricales; f__Agaricaceae; g__Micropsalliota; g__Micropsalliota_unclassified; g__Micropsalliota_unclassified	0	0	0	0	0	0	0	0.0443945	0	0	0	0	0	0	0	0.0139705	0	0	0	0	0	0	0	0	0	0	0	0	0	0	0.0369885	0	0	0	0	0	0	0	0.0160183	0	0	0	0	0
New.CleanUp.ReferenceOTU118922	k__Fungi; p__Ascomycota; c__Sordariomycetes; o__Hypocreales; o__Hypocreales_unclassified; o__Hypocreales_unclassified; o__Hypocreales_unclassified; o__Hypocreales_unclassified	0	0	0	0	0	0	0.0361881	0	0	0.0200485	0.000274797	0	0	0	0	0.000332631	0	0	0	0	0	0	0	0	0	0	0	0	0	0	0	0.0378019	0	0	0	0	0.000255277	0	0	0	0	0	0	0
New.CleanUp.ReferenceOTU119091	k__Fungi; p__Basidiomycota; c__Agaricomycetes; o__Hymenochaetales; f__Hymenochaetaceae; g__Fuscoporia; s__Fuscoporia_senex; s__Fuscoporia_senex_unclassified	0	0	0	0	0	0	0	0	0	0	0	0.000213067	0	0.0427674	0	0	0	0	0	0	0	0	0	0	0	0	0	0	0	0	0	0	0	0	0	0	0	0	0	0	0	0	0	0
New.CleanUp.ReferenceOTU119574	k__Fungi; p__Basidiomycota; c__Tremellomycetes; o__Trichosporonales; f__Trichosporonaceae; g__Trichosporon; s__Trichosporon_ovoides; s__Trichosporon_ovoides_unclassified	0.00245967	0.00247203	0.00249456	0.0024794	0.00253693	0.00246705	0.0436704	0	0.0352308	0.00808984	0.0845784	0	0	0	0.132023	0	0	0	0.17891	0.020077	0.00249744	0.0919045	0.00246238	0.00251441	0.00540296	0.00540393	0.0171742	0.00535979	0.00534287	0.00536408	0	0	0.000704991	0.0695968	0.00322777	0	0.000255277	0.0125645	0.00883057	0	0	0	0	0
New.CleanUp.ReferenceOTU120386	k__Fungi; k__Fungi_unclassified; k__Fungi_unclassified; k__Fungi_unclassified; k__Fungi_unclassified; k__Fungi_unclassified; k__Fungi_unclassified; k__Fungi_unclassified	0.00466034	0.00390363	0.00206701	0.0109564	0.00564834	0.00651548	0.00951116	0.00744554	0.00803105	0.0079083	0.00746889	0.0100438	0.00738458	0.00774974	0.0079801	0.010934	0.00786184	0.00752327	0.00153303	0.0262873	0.00714985	0.0675817	0.00592651	0.00687714	0.00668684	0.0171247	0.00240111	0.000283299	0.00236499	0.00442687	0.0030377	0.00270693	0.00261317	0.00275938	0.00467593	0.00287165	0.00486245	0.00470376	0.0046539	0.00135059	0.0171478	0.0164158	0.00627826	0.00187272
New.CleanUp.ReferenceOTU122819	k__Fungi; p__Basidiomycota; c__Agaricomycetes; o__Auriculariales; f__Auriculariaceae; g__Auricularia; g__Auricularia_unclassified; g__Auricularia_unclassified	0.000793542	0.00127363	0.000930583	0.000671859	0.000916398	0.00172741	0.00152079	0.0011355	0.00192438	0.00210419	0.000703836	0.00194195	0.000888104	0.000186303	0.000298926	0.00503801	0.000413147	0.000872152	0.000203514	0.00176461	0.00132781	0.00540244	0.00112178	0.000927369	0.00303041	0.00124906	0.00105497	0.000335013	0.000333956	0.00135768	0.00014269	0.00230644	0.00125191	0.00032146	0.0039052	0.00133908	0.000755672	0.000487654	0.00167563	0.000524791	0.000667032	0.00185317	0.000413589	0.000196456
New.CleanUp.ReferenceOTU123543	k__Fungi; k__Fungi_unclassified; k__Fungi_unclassified; k__Fungi_unclassified; k__Fungi_unclassified; k__Fungi_unclassified; k__Fungi_unclassified; k__Fungi_unclassified	0	0	0	0	0	0	0.0191584	0	0	0	0	0	0	0	0	0	0	0	0	0	0	0	0	0	0	0	0	0	0	0	0.0110674	0.0078989	0	0	0.0131859	0.000377566	0.0428865	0	0.00123217	0	0	0	0	0
New.CleanUp.ReferenceOTU126938	k__Fungi; p__Basidiomycota; c__Agaricomycetes; o__Agaricales; f__Psathyrellaceae; g__Coprinopsis; g__Coprinopsis_unclassified; g__Coprinopsis_unclassified	0.00520028	0.00150006	0	0	0.00423185	0.00466383	0.000419551	0.000414743	0.000423218	0.000440521	0.00433544	0.000413807	0.000411347	0.000391246	0.00041789	0.000419551	0.00581372	0.00512404	0.00167311	0.00424918	0.00203906	0	0	0.000733341	0	0	0.0045181	0.00108729	0	0.00617328	0	0	0	0	0	0	0.000520597	0.000511668	0.00184521	0.00202025	0.00108123	0.00181838	0.00205075	0
New.CleanUp.ReferenceOTU126986	k__Fungi; p__Basidiomycota; c__Agaricomycetes; o__Agaricales; f__Pluteaceae; g__Volvariella; g__Volvariella_unclassified; g__Volvariella_unclassified	0.00322863	0.0020071	0.000979442	0.00109676	0.00201476	0.00227241	0.00401568	0.000943918	0.00382639	0.00177289	0.00273947	0.00163307	0.00204413	0.00199043	0.00138125	0.00181549	0.00248247	0.00534442	0.00164468	0.00464595	0.00246039	0.00191379	0.0031445	0.000846196	0.000535271	0.000980301	0.00200904	0.00141654	0.000102311	0.00305389	0.00132686	3.65805e-05	0.00190907	0.00160533	0.00367368	3.88065e-05	0.00146788	0.00278	0.000259452	0.00305676	0.000336766	0.000624411	0.000785432	0.000336213
New.CleanUp.ReferenceOTU127270	k__Fungi; p__Basidiomycota; c__Agaricomycetes; o__Agaricales; f__Pluteaceae; g__Volvariella; g__Volvariella_unclassified; g__Volvariella_unclassified	0.00539872	0.00246959	0.00233116	0.00142166	0.00203767	0.00261229	0.00203505	0.000545898	0.00249783	0.00143584	0.00428423	0.00324273	0.00252922	0.00206048	0.00121785	0.00413425	0.00155796	0.00227256	0.00127472	0.00292996	0.00229458	0.00151988	0.00123827	0.00225975	0.00201927	0.00862507	0.00745967	0.00422061	0.00206571	0.00668198	0.00273959	0.0038109	0.00495175	0.00330108	0.00352568	0.00201336	0.00304275	0.00364699	0.00421437	0.00633109	0.00661703	0.00322121	0.00572568	0.00269063
New.CleanUp.ReferenceOTU131266	k__Fungi; p__Ascomycota; c__Eurotiomycetes; o__Eurotiales; f__Trichocomaceae; g__Talaromyces; g__Talaromyces_unclassified; g__Talaromyces_unclassified	0	0	0	0	0	0	0	0	0	0	0	0.0617894	0	0	0	0.000332631	0	0	0	0	0	0	0	0	0	0	0	0	0	0	0	0	0.0110955	0	0	0	0	0.0398473	0	0	0	0	0	0
New.CleanUp.ReferenceOTU131862	k__Fungi; k__Fungi_unclassified; k__Fungi_unclassified; k__Fungi_unclassified; k__Fungi_unclassified; k__Fungi_unclassified; k__Fungi_unclassified; k__Fungi_unclassified	0	0	0	0	0	0	0	0	0	0	0.000274797	0	0	0	0	0	0	0	0	0	0	0	0	0	0	0	0	0	0	0	0	0.0378019	0	0.0298138	0	0	0	0	0	0	0	0	0	0
New.CleanUp.ReferenceOTU132425	k__Fungi; k__Fungi_unclassified; k__Fungi_unclassified; k__Fungi_unclassified; k__Fungi_unclassified; k__Fungi_unclassified; k__Fungi_unclassified; k__Fungi_unclassified	0	0	0	0	0	0	0	0	0	0	0	0	0	0	0	0	0	0.0444431	0	0	0	0	0	0	0	0	0	0	0	0	0	0	0	0	0	0	0	0	0	0	0	0	0	0
New.CleanUp.ReferenceOTU133150	k__Fungi; p__Ascomycota; c__Dothideomycetes; o__Pleosporales; f__Pleosporaceae; g__Curvularia; g__Curvularia_unclassified; g__Curvularia_unclassified	1.26191e-05	0.00238088	1.27981e-05	1.27204e-05	0.000143924	0.000480349	0	0	0	0	0	0	0	0	0.000648193	0.00187826	0.000251752	0	1.30905e-05	1.27328e-05	1.28129e-05	1.28716e-05	1.26331e-05	1.29e-05	0.00263893	0.00263941	0.00261314	0.00261784	0.00260958	0.00291895	0.00145319	0.000927562	2.70419e-05	0.00483615	0.00847854	0.0135968	0	0	0	0	0	0	0	0
New.CleanUp.ReferenceOTU137353	k__Fungi; k__Fungi_unclassified; k__Fungi_unclassified; k__Fungi_unclassified; k__Fungi_unclassified; k__Fungi_unclassified; k__Fungi_unclassified; k__Fungi_unclassified	0	0	0	0	0	0	0	0	0	0	0	0	0.000196995	0	0	0	0	0	0	0	0	0	0	0	0	0	0	0	0	0	0.0166011	0.0197472	0.00634031	0.00353723	0.00322323	0.00377566	0.00510553	0.011308	0	0	0	0	0	0
New.CleanUp.ReferenceOTU138572	k__Fungi; p__Ascomycota; c__Dothideomycetes; o__Capnodiales; o__Capnodiales_unclassified; o__Capnodiales_unclassified; o__Capnodiales_unclassified; o__Capnodiales_unclassified	0.00183542	0.000600913	0.000606389	0.000602703	0.00061669	0.00870325	0.00792369	0	0	0	0	0	0	0	0.0126635	0	0.00220583	5.99545e-05	0.000620242	0.000603294	0.000607089	0.000609868	0.000598567	0.000611215	0.000274831	0.00864455	0.000272146	0.000272635	0.000271775	0.000272854	0.00356667	0	0.00416038	0.00214476	0	0	0	0	0	0	0.0621802	0.00120577	0	0.000993514
New.CleanUp.ReferenceOTU140544	k__Fungi; k__Fungi_unclassified; k__Fungi_unclassified; k__Fungi_unclassified; k__Fungi_unclassified; k__Fungi_unclassified; k__Fungi_unclassified; k__Fungi_unclassified	0	0	0	0	0	0	0.000448917	0.000443772	0.0127707	0.000471354	0.000445164	0.00044277	0.000440139	0.000418631	0.00132383	0.000448916	0.000445515	0.000448405	0	0.026867	0	0	0	0	0	0	0	0	0	0	0.00436872	0.00620628	0	0.00404255	0	0	0	0.0186672	0	0	0	0	0	0
New.CleanUp.ReferenceOTU142697	k__Fungi; k__Fungi_unclassified; k__Fungi_unclassified; k__Fungi_unclassified; k__Fungi_unclassified; k__Fungi_unclassified; k__Fungi_unclassified; k__Fungi_unclassified	0	0	0	0	0	0	0	0	0	0	0	0	0	0	0	0.000332631	0.152314	0	0	0	0	0	0	0	0	0	0	0	0	0	0	0	0	0	0	0.000188783	0	0	0	0	0	0	0	0
New.CleanUp.ReferenceOTU144136	k__Fungi; k__Fungi_unclassified; k__Fungi_unclassified; k__Fungi_unclassified; k__Fungi_unclassified; k__Fungi_unclassified; k__Fungi_unclassified; k__Fungi_unclassified	0.000928	0.000932665	0.000941164	0.000935444	0.000957153	0.000930785	0	0.00259751	0.00761778	0.00230152	0.005987	0	0	0.0011879	0.000208993	0	0	0	0.00125978	0.000936361	0.00138323	0.000946564	0.000929024	0.00132731	0.00364509	0.00400347	0.00360948	0.00361597	0.00360456	0.00361886	0.0147357	0	0.00624916	0	0.020988	0	0.0142955	0.00825666	0.00287507	0	0	0	0	0
New.CleanUp.ReferenceOTU144661	k__Fungi; k__Fungi_unclassified; k__Fungi_unclassified; k__Fungi_unclassified; k__Fungi_unclassified; k__Fungi_unclassified; k__Fungi_unclassified; k__Fungi_unclassified	0	0	0	0	0	0	0.000193519	0	0	0	0	0.0392043	0.000196995	0	0	0	0	0	0	0	0	0	0	0	0	0	0	0	0	0	0	0	0	0	0	0	0	0	0	0	0	0	0	0
New.CleanUp.ReferenceOTU145552	k__Fungi; p__Basidiomycota; c__Ustilaginomycetes; o__Ustilaginales; f__Ustilaginaceae; g__Moesziomyces; s__Moesziomyces_parantarcticus; s__Moesziomyces_parantarcticus_unclassified	0	0	0	0	0	0	0.014514	0	0	0	0.000274797	0	0	0	0	0	0	0	0	0	0	0	0	0	0	0	0	0	0	0	0	0.0276461	0	0.0186968	0	0	0.0245066	0	0	0	0	0	0	0
New.CleanUp.ReferenceOTU147082	k__Fungi; p__Ascomycota; c__Dothideomycetes; o__Pleosporales; f__Pleosporaceae; g__Exserohilum; s__Exserohilum_rostratum; s__Exserohilum_rostratum_unclassified	0	0	0	0	0	0	0.000131975	0.000130462	0.000133128	0.000138571	0.000130871	0.000130168	0.000129394	0.000309072	0.000131452	0.000131975	0.000130975	0.0199498	0	0	0.0179526	0	0	0.00731212	0	0	0	0	0	0	0	0	0	0.0179388	0.00439531	0	0	0	0	0	0	0	0	0
New.CleanUp.ReferenceOTU147563	k__Fungi; p__Basidiomycota; c__Wallemiomycetes; o__Wallemiales; f__Wallemiaceae; g__Wallemia; s__Wallemia_muriae; s__Wallemia_muriae_unclassified	0	0	0	0	0	0	0	0	0	0	0	0	0.037035	0	0	0	0	0	0	0	0	0	0	0	0	0	0	0	0	0	0	0	0	0.00025266	0	0	0	0	0.0156075	0	0	0	0	0
New.CleanUp.ReferenceOTU151093	k__Fungi; p__Basidiomycota; c__Agaricomycetes; o__Agaricales; f__Agaricaceae; g__Leucoagaricus; s__Leucoagaricus_meleagris; s__Leucoagaricus_meleagris_unclassified	0	0	0	0	0	0	0.0387039	0	0	0	0.0228082	0	0	0	0.000233706	0	0.00037842	0.0202723	0	0	0	0	0	0	0	0	0	0	0	0	0	0	0	0	0	0.000188783	0.00112201	0.00129573	0.00113682	0.0112813	0	0	0	0
New.CleanUp.ReferenceOTU158479	k__Fungi; k__Fungi_unclassified; k__Fungi_unclassified; k__Fungi_unclassified; k__Fungi_unclassified; k__Fungi_unclassified; k__Fungi_unclassified; k__Fungi_unclassified	0	0	0	0	0	0	0.000193519	0	0	0	0.000274797	0	0	0	0	0.000332631	0	0	0	0	0	0	0	0	0	0	0	0	0	0	0.0632008	0.0671406	0.0317015	0.0454787	0.0331113	0.0137812	0.0416101	0.0299753	0	0	0	0	0	0
New.CleanUp.ReferenceOTU159865	k__Fungi; k__Fungi_unclassified; k__Fungi_unclassified; k__Fungi_unclassified; k__Fungi_unclassified; k__Fungi_unclassified; k__Fungi_unclassified; k__Fungi_unclassified	0	0	0	0	0.108007	0	0.00180599	0.0268004	0.00182177	0.0803063	0.00179089	0.00178126	0.00211619	0.0250275	0.00179884	0.00180599	0.00179231	0.00180393	0	0	0	0	0.0913551	0	0	0	0	0	0	0	0	0.013541	0	0	0	0	0	0	0.0367598	0	0	0	0	0
New.CleanUp.ReferenceOTU161289	k__Fungi; k__Fungi_unclassified; k__Fungi_unclassified; k__Fungi_unclassified; k__Fungi_unclassified; k__Fungi_unclassified; k__Fungi_unclassified; k__Fungi_unclassified	0	0	0	0	0	0	0	0	0.0285998	0	0	0	0	0	0.021501	0	0	0	0	0	0	0	0	0	0	0	0	0	0	0	0.00611621	0	0	0	0	0	0.000255277	0	0	0	0	0	0	0
New.CleanUp.ReferenceOTU162711	k__Fungi; p__Ascomycota; c__Sordariomycetes; o__Hypocreales; f__Nectriaceae; g__Fusarium; g__Fusarium_unclassified; g__Fusarium_unclassified	0	0	0	0	0	0	0.000193519	0	0	0	0	0	0	0	0	0	0	0	0	0	0	0	0	0	0	0	0	0	0	0	0	0	0	0	0.0597762	0	0	0	0	0	0	0	0	0
New.CleanUp.ReferenceOTU168010	k__Fungi; p__Ascomycota; c__Dothideomycetes; o__Pleosporales; f__Pleosporaceae; f__Pleosporaceae_unclassified; f__Pleosporaceae_unclassified; f__Pleosporaceae_unclassified	0	0	0	0	0	0	0.0369622	0	0	0	0	0	0	0	0	0	0	0	0	0	0	0	0	0	0	0	0	0	0	0	0	0	0	0	0	0	0	0	0	0	0	0	0	0
New.CleanUp.ReferenceOTU168667	k__Fungi; p__Ascomycota; c__Dothideomycetes; o__Venturiales; f__Sympoventuriaceae; g__Ochroconis; s__unidentified; s__unidentified_unclassified	0	0	0	0	0	0	0	0	0.0436412	0.0016131	0	0	0	0	0	0	0	0	0	0	0	0	0	0	0	0	0	0	0	0	0	0	0	0	0	0	0	0	0	0	0	0	0	0
New.CleanUp.ReferenceOTU169787	k__Fungi; p__Basidiomycota; c__Agaricomycetes; o__Agaricales; f__Psathyrellaceae; g__Coprinopsis; g__Coprinopsis_unclassified; g__Coprinopsis_unclassified	0.000719684	0.00122129	0.000293532	0.000291748	0.00173858	0.00139276	0.0049978	0.00152842	0	0.00157612	0.000589285	0.000105005	0.000873476	0.00148705	0.00141762	0	0.00158565	0.00302582	0.00139563	0.00179659	0.00110678	0.00260111	0.000956264	0.00064487	0.000416888	0	0.00150603	0.000543645	0	0.000949735	0	0	0	0	0	0	0.000176633	0.00140182	0.000178965	0.00169327	0	0.000557352	0.000885752	0.000361941
New.CleanUp.ReferenceOTU171215	k__Fungi; p__Ascomycota; c__Sordariomycetes; o__Hypocreales; f__Cordycipitaceae; g__Cordyceps; s__Cordyceps_bassiana; s__Cordyceps_bassiana_unclassified	0	0.00656731	0	0	0	0	0	0	0	0	0	0	0	0	0	0	0	0	0	0	0	0	0	0	0	0	0	0	0	0	0.0177661	0	0.0100388	0.011875	0	0.0471957	0	0	0	0	0	0.00783753	0	0
New.CleanUp.ReferenceOTU171491	k__Fungi; p__Ascomycota; c__Sordariomycetes; o__Xylariales; o__Xylariales_unclassified; o__Xylariales_unclassified; o__Xylariales_unclassified; o__Xylariales_unclassified	0	0	0	0	0	0	0	0	0	0	0	0	0	0	0	0	0	0.00194926	0	0	0	0	0	0	0	0	0	0.0436728	0	0	0	0	0	0	0	0	0	0	0	0	0	0	0	0
New.CleanUp.ReferenceOTU174030	k__Fungi; p__Ascomycota; c__Dothideomycetes; o__Pleosporales; o__Pleosporales_unclassified; o__Pleosporales_unclassified; o__Pleosporales_unclassified; o__Pleosporales_unclassified	0	0	0	0	0	0	0	0	0	0	0	0	0	0	0	0	0	0	0	0	0	0	0	0	0	0	0	0	0	0	0	0	0	0	0	0	0	0	0	0	0	0.140774	0	0
New.CleanUp.ReferenceOTU175517	k__Fungi; p__Ascomycota; c__Dothideomycetes; o__Pleosporales; f__Phaeosphaeriaceae; g__Leptospora; s__unidentified; s__unidentified_unclassified	0	0	0	0	0	0	0	0.0767362	0	0	0	0	0	0	0	0.000332631	0.00018921	0.0280693	0	0	0	0	0	0	0	0	0	0	0	0	0.0241736	0.0332882	0.0258896	0	0	0.0022654	0	0	0	0	0	0	0	0
New.CleanUp.ReferenceOTU175797	k__Fungi; p__Ascomycota; p__Ascomycota_unclassified; p__Ascomycota_unclassified; p__Ascomycota_unclassified; p__Ascomycota_unclassified; p__Ascomycota_unclassified; p__Ascomycota_unclassified	0.00221172	0.00222284	0.00224309	0.00222946	0.0022812	0.0740297	0.0265971	0	0	0	0	0	0	0.0305136	0	0	0.0663723	0	0.00229434	0.00223164	0.00224568	0.00225596	0.00221416	0.00226094	0.00552204	0.0113753	0.00546809	0.00547792	0.00546063	0.00548231	0.023437	0.0115022	0.00950124	0.0163534	0	0.00678867	0.0178694	0.000179493	0	0	0	0	0	0
New.CleanUp.ReferenceOTU176065	k__Fungi; k__Fungi_unclassified; k__Fungi_unclassified; k__Fungi_unclassified; k__Fungi_unclassified; k__Fungi_unclassified; k__Fungi_unclassified; k__Fungi_unclassified	0	0	0	0	0	0	0	0	0	0	0	0	0	0	0	0	0	0	0	0	0	0	0	0	0	0	0	0	0	0	0.0192224	0.0169262	0.00634031	0.00555851	0.00293021	0.00339809	0.00561609	0.0140004	0	0	0	0	0	0
New.CleanUp.ReferenceOTU176724	k__Fungi; p__Ascomycota; c__Sordariomycetes; o__Hypocreales; f__Nectriaceae; g__Fusarium; s__Fusarium_chlamydosporum; s__Fusarium_chlamydosporum_unclassified	0.000106109	0.000106642	0.000107614	0.00010696	0.000109442	0.000106427	0	0.000743617	0	0.000137556	0.000817416	0	0	0.000239346	0	0	0.000402831	0.000263929	0.000110072	0.000496479	0.000107738	0.000108231	0.000106226	0.00010847	0	0	0	0	0	0	0.0521334	0	0	0	0.000879062	0	0	0.000358985	0	0	0	0	0	0
New.CleanUp.ReferenceOTU177598	k__Fungi; p__Basidiomycota; p__Basidiomycota_unclassified; p__Basidiomycota_unclassified; p__Basidiomycota_unclassified; p__Basidiomycota_unclassified; p__Basidiomycota_unclassified; p__Basidiomycota_unclassified	0	0	0	0	0	0	0	0	0	0.00668284	0	0	0	0	0	0	0	0	0	0	0	0	0	0	0	0	0	0	0	0	0	0	0	0	0	0	0	0	0	0	0	0.0596858	0.00236964	0
New.CleanUp.ReferenceOTU181143	k__Fungi; k__Fungi_unclassified; k__Fungi_unclassified; k__Fungi_unclassified; k__Fungi_unclassified; k__Fungi_unclassified; k__Fungi_unclassified; k__Fungi_unclassified	0.000200508	0.000201516	0.000731507	0.000202116	0.000206807	0.000692208	0.00208802	0.00168753	0.000225257	0.00110973	0.00173799	0.000497059	0.000196999	0.000818172	0	0.00748437	0.00017432	0.00162587	0.000573956	0.00397224	0.00183309	0.00752309	0.00198215	0.000438167	0.000521713	0.000863023	0.00112367	0.000955807	0.00131562	0.00109219	0.00170351	0.00208098	0.00235439	9.31416e-05	0.00171213	0.000769437	0.00193194	0.00055729	0.000173936	0.000108444	0.000928799	0.00139218	0.000360901	0.000531405
New.CleanUp.ReferenceOTU185475	k__Fungi; p__Ascomycota; c__Sordariomycetes; o__Hypocreales; f__Clavicipitaceae; g__Metarhizium; s__Metarhizium_carneum; s__Metarhizium_carneum_unclassified	0	0	0	0	0	0	0	0	0	0	0	0	0	0	0	0	0	0	0	0	0	0	0	0	0	0	0	0	0	0.0776408	0	0	0	0	0	0	0	0	0	0	0	0	0	0
New.CleanUp.ReferenceOTU185634	k__Fungi; p__Basidiomycota; c__Agaricomycetes; o__Auriculariales; f__Auriculariaceae; g__Auricularia; g__Auricularia_unclassified; g__Auricularia_unclassified	0.00168003	0.00142854	0.000776308	0.00077159	0.00137256	0.00206967	0.00332116	0.00112709	0.00162388	0.00224662	0.00231058	0.00165139	0.00129042	0.0019965	0.00163861	0.00130303	0.00231455	0.00239965	0.000988078	0.00103886	0.00192917	0.00159768	0.00265535	0.00177163	0.000283259	0.00028331	0.00126776	0.000494824	0.000280109	0.00252254	0.00324805	0	0	0	0.00374424	0	6.08441e-05	0.000540935	0.000428633	0.000348067	0.000253401	0.000573762	0.000673643	1.55087e-05
New.CleanUp.ReferenceOTU189852	k__Fungi; p__Basidiomycota; c__Agaricomycetes; o__Agaricales; f__Psathyrellaceae; g__Psathyrella; g__Psathyrella_unclassified; g__Psathyrella_unclassified	0.305593	0	0	0	0.058663	0	0.0275269	0.0154449	0.0157605	0.0168773	0.0154933	0.01541	0.0153184	0.0145699	0.0155621	0.0156239	0.0155056	0.0307928	0	0	0	0	0	0	0	0	0	0	0	0	0	0	0.0301165	0.0186968	0.0351625	0.00490836	0.0161334	0.00420948	0.0283894	0.0010242	0.00102811	0.0878057	0.0129698	0.00102642
New.CleanUp.ReferenceOTU190103	k__Fungi; k__Fungi_unclassified; k__Fungi_unclassified; k__Fungi_unclassified; k__Fungi_unclassified; k__Fungi_unclassified; k__Fungi_unclassified; k__Fungi_unclassified	0.000103304	0.000103824	0.00010477	0.000104133	0.00010655	0.000103614	2.8005e-05	2.76841e-05	0.0484146	2.94047e-05	2.77709e-05	2.76216e-05	2.74574e-05	2.61157e-05	2.78941e-05	2.8005e-05	2.77928e-05	0.000311545	0.000107163	0.000104235	0.000104891	0.000105371	0.000103418	0.0608507	0	0	0	0	0	0	0.068152	0	0	0	0	0	0	0.000358985	0	0	0	0	0	0
New.CleanUp.ReferenceOTU190679	k__Fungi; k__Fungi_unclassified; k__Fungi_unclassified; k__Fungi_unclassified; k__Fungi_unclassified; k__Fungi_unclassified; k__Fungi_unclassified; k__Fungi_unclassified	0.00612289	0.0233362	0.00271575	0.000832794	0.00085212	0.000828646	0.0163563	0.000874686	0.000406677	0	0.0124619	0.000739392	0	0.00735052	4.49604e-06	0.00289519	0.00199769	0.00706727	0.000857028	0.00083361	0.000838854	0.00905995	0.00104301	0.000844555	0.00185429	0.00362859	0.00183617	0.00183948	0.00183367	0.00184095	0.00647894	0.00248932	0.00107287	0	0.0117838	0	0.00225088	0.000717263	0.00188152	0.000132811	0.00952674	0.000134203	0.000133296	0.000133099
New.CleanUp.ReferenceOTU192929	k__Fungi; p__Ascomycota; c__Eurotiomycetes; o__Eurotiales; f__Aspergillaceae; g__Aspergillus; s__Aspergillus_subversicolor; s__Aspergillus_subversicolor_unclassified	8.56092e-05	8.60395e-05	8.68236e-05	0.000809946	0.00052426	8.5866e-05	0	0	0	0.0040883	0	0	0	0	0	0	0	0	8.88071e-05	0.000883481	8.69238e-05	8.73217e-05	8.57037e-05	8.75146e-05	0.0115532	0.114917	0	0	0	0	0.0089068	0.00910858	0.00879308	0.00928506	0.0162954	0.0114606	3.60958e-05	0.00022327	3.65724e-05	3.57596e-06	0.000664076	3.61343e-06	3.58901e-06	3.58372e-06
New.CleanUp.ReferenceOTU195301	k__Fungi; p__Ascomycota; c__Dothideomycetes; o__Pleosporales; f__Periconiaceae; g__Periconia; s__Periconia_macrospinosa; s__Periconia_macrospinosa_unclassified	0	0	0	0	0	0	0.0377363	0	0	0	0	0	0	0	0	0	0	0.000194926	0	0	0	0	0	0	0.000416888	0	0	0	0	0	0	0	0	0	0	0	0	0	0	0	0	0	0	0
New.CleanUp.ReferenceOTU195583	k__Fungi; p__Ascomycota; c__Saccharomycetes; o__Saccharomycetales; f__Saccharomycetales_fam_Incertae_sedis; g__Diutina; s__Diutina_rugosa; s__Diutina_rugosa_unclassified	0	0	0	0	0	0	0	0	0	0	0	0	0	0.0196978	0	0	0	0	0	0	0	0	0	0	0	0	0	0	0	0	0.0224261	0	0	0	0	0	0	0	0.00431261	0	0	0	0	0
New.CleanUp.ReferenceOTU196262	k__Fungi; p__Basidiomycota; c__Agaricomycetes; o__Auriculariales; f__Auriculariaceae; g__Auricularia; g__Auricularia_unclassified; g__Auricularia_unclassified	0.0019792	0.000930457	0.000578156	0.000672363	0.00108542	0.00197195	0.0012267	0.00279514	0.00153375	0.00100528	0.0011668	0.00153909	0.000682256	0.00146422	0.000344497	0.00581513	0.000661522	0.00123458	0.000173317	0.00348959	0.00282034	0.00401663	0.00204525	0.000505564	0.00175951	0.00106704	0.00112586	0.000934447	0.00111987	0.0010056	0.000950308	0.00113085	0.00518424	0.000593935	0.00232726	0.000386193	0.000843197	0.00036423	0.000436378	0.000130549	0.000131048	0.00117676	0.000131025	0.000475197
New.CleanUp.ReferenceOTU198945	k__Fungi; k__Fungi_unclassified; k__Fungi_unclassified; k__Fungi_unclassified; k__Fungi_unclassified; k__Fungi_unclassified; k__Fungi_unclassified; k__Fungi_unclassified	0	0	0	0	0	0	0	0	0	0	0	0	0.000196995	0	0	0	0	0	0	0	0	0	0	0	0	0	0	0	0	0	0.0366972	0.0502144	0.0459672	0.0171808	0.0114278	0.00188783	0.00153166	0.00574376	0	0	0	0	0	0
New.CleanUp.ReferenceOTU199060	k__Fungi; p__Ascomycota; c__Sordariomycetes; o__Xylariales; f__Xylariaceae; g__Hypoxylon; s__Hypoxylon_crocopeplum; s__Hypoxylon_crocopeplum_unclassified	0	0	0	0	0	0	0.011026	0.00540483	0.00551527	0.00574075	0.00542177	0.00539262	0.00536058	0.00509862	0.00544584	0.00546748	0.00542606	0.00546125	0.124221	0	0.00256565	0	0	0	0.0612826	0	0	0	0	0	0	0	0	0	0	0	0	0	0	0	0	0.0337617	0	0
New.CleanUp.ReferenceOTU199509	k__Fungi; p__Ascomycota; c__Dothideomycetes; o__Pleosporales; o__Pleosporales_unclassified; o__Pleosporales_unclassified; o__Pleosporales_unclassified; o__Pleosporales_unclassified	0	0	0	0	0	0	0	0	0	0	0.000274797	0.0460224	0.000196995	0	0	0	0	0	0	0	0	0	0	0	0	0	0	0	0	0	0	0.00677048	0	0	0	0	0	0	0	0	0	0	0	0
New.CleanUp.ReferenceOTU201017	k__Fungi; p__Ascomycota; c__Leotiomycetes; o__Erysiphales; f__Erysiphaceae; g__Erysiphe; g__Erysiphe_unclassified; g__Erysiphe_unclassified	0	0	0	0	0	0	0	0.038569	0	0	0	0	0	0	0	0.00931365	0	0.00097463	0	0	0	0	0	0	0	0	0	0	0	0	0	0	0	0	0	0	0	0	0	0	0	0	0	0
New.CleanUp.ReferenceOTU204044	k__Fungi; k__Fungi_unclassified; k__Fungi_unclassified; k__Fungi_unclassified; k__Fungi_unclassified; k__Fungi_unclassified; k__Fungi_unclassified; k__Fungi_unclassified	0	0	0	0	0	0	0	0	0	0	0	0	0	0.000177458	0.000233706	0	0	0	0	0	0	0	0	0	0	0	0	0	0	0	0.0253386	0.0378019	0.0153224	0.00682181	0.00293021	0.00604106	0.00842413	0.0218981	0	0	0	0	0	0
New.CleanUp.ReferenceOTU204824	k__Fungi; p__Ascomycota; c__Sordariomycetes; o__Xylariales; f__Xylariaceae; g__Hypoxylon; g__Hypoxylon_unclassified; g__Hypoxylon_unclassified	0	0	0	0	0	0	0	0.0550411	0	0	0	0.0219459	0	0	0	0	0	0	0	0	0	0	0	0	0	0	0	0	0	0	0	0	0	0.00025266	0	0	0	0	0	0	0	0	0	0
New.CleanUp.ReferenceOTU207710	k__Fungi; p__Ascomycota; c__Sordariomycetes; o__Hypocreales; f__Clavicipitaceae; g__Metarhizium; s__Metarhizium_rileyi; s__Metarhizium_rileyi_unclassified	0	0	0	0	0	0	0	0.106667	0	0	0	0	0	0.000177458	0	0	0	0.000194926	0	0	0	0	0	0	0	0	0	0	0	0	0	0	0	0	0	0	0	0	0	0	0	0	0	0
New.CleanUp.ReferenceOTU211352	k__Fungi; p__Ascomycota; c__Eurotiomycetes; o__Eurotiales; f__Trichocomaceae; g__Talaromyces; g__Talaromyces_unclassified; g__Talaromyces_unclassified	0	0	0	0	0	0	0	0	0	0	0	0.0398435	0	0	0	0	0	0	0	0	0	0	0	0	0	0	0	0	0	0	0	0	0	0	0	0	0	0	0	0	0	0	0	0
New.CleanUp.ReferenceOTU219444	k__Fungi; p__Ascomycota; c__Sordariomycetes; c__Sordariomycetes_unclassified; c__Sordariomycetes_unclassified; c__Sordariomycetes_unclassified; c__Sordariomycetes_unclassified; c__Sordariomycetes_unclassified	0	0	0	0	0	0	0	0	0	0	0	0	0	0	0	0	0	0	0	0	0.064711	0	0	0	0	0	0	0	0	0	0	0	0	0	0	0	0	0	0	0	0	0	0	0
New.CleanUp.ReferenceOTU221588	k__Fungi; p__Ascomycota; c__Eurotiomycetes; o__Chaetothyriales; f__Trichomeriaceae; g__Knufia; g__Knufia_unclassified; g__Knufia_unclassified	0	0	0	0	0	0	0	0	0	0	0	0	0	0	0	0	0	0	0	0.0345148	0	0	0	0	0	0	0	0	0	0	0	0	0	0	0	0	0	0.0166928	0	0	0	0	0	0
New.CleanUp.ReferenceOTU222084	k__Fungi; p__Ascomycota; c__Dothideomycetes; o__Capnodiales; f__Mycosphaerellaceae; f__Mycosphaerellaceae_unclassified; f__Mycosphaerellaceae_unclassified; f__Mycosphaerellaceae_unclassified	0.00132022	0.00132686	0.00133895	0.00133081	0.00136169	0.00132418	0	0.0135715	0	0	0	0.0910716	0	0	0	0	0	0	0.00136954	0.00133211	0.00134049	0.00134663	0.08073	0.0013496	0	0	0	0	0	0	0.0160186	0.0581133	0	0	0.0767714	0	0	0	0.0176611	0	0	0	0	0
New.CleanUp.ReferenceOTU223123	k__Fungi; p__Basidiomycota; c__Agaricomycetes; o__Geastrales; f__Geastraceae; g__Geastrum; g__Geastrum_unclassified; g__Geastrum_unclassified	0.000333525	0.000335202	0.000338256	0.000336201	0.00589974	0.000334526	0	0	0	0.0103972	0	0	0	0.0172419	0	0.0165249	0	0	0.000345984	0.00033653	0.000338647	0.0276795	0.00933387	0.000340949	0	0	0	0	0	0	0	0.0558565	0.0163791	0.0406782	0.00234416	0.00132148	0.0047526	0.0038619	0.00398117	0	0	0.0401442	0	0
New.CleanUp.ReferenceOTU223941	k__Fungi; p__Ascomycota; c__Eurotiomycetes; o__Eurotiales; o__Eurotiales_unclassified; o__Eurotiales_unclassified; o__Eurotiales_unclassified; o__Eurotiales_unclassified	0.00538926	0.00541635	0.0057524	0.00543249	0.00555856	0.00540543	0	0	0	0	0	0	0.0113006	0.0148487	0	0.000501106	0	0.0835807	0.00559058	0.00543781	0.00547202	0.00549707	0.00539521	0.00550921	0.00308876	0.00202786	0.00200768	0.00201129	0.00200494	0.0020129	0.0222192	0	0	0.00224221	0	0	0.00226045	0.00195194	0.00201223	0.0198499	0	0	0	0
New.CleanUp.ReferenceOTU226219	k__Fungi; p__Ascomycota; c__Leotiomycetes; o__Helotiales; f__Sclerotiniaceae; f__Sclerotiniaceae_unclassified; f__Sclerotiniaceae_unclassified; f__Sclerotiniaceae_unclassified	0	0	0	0	0	0	0	0	0.00402516	0	0	0	0	0.0298129	0	0	0	0	0	0	0	0	0	0	0	0	0	0	0	0	0	0	0	0	0	0	0	0	0	0	0	0	0	0
New.CleanUp.ReferenceOTU226821	k__Fungi; p__Ascomycota; c__Dothideomycetes; o__Pleosporales; o__Pleosporales_unclassified; o__Pleosporales_unclassified; o__Pleosporales_unclassified; o__Pleosporales_unclassified	0	0	0	0	0	0	0	0	0	0.046319	0.0469903	0	0	0	0	0	0	0	0	0	0	0	0	0	0	0	0	0	0	0	0	0	0	0.00985372	0	0	0.0788805	0.000179493	0	0	0	0	0	0
New.CleanUp.ReferenceOTU228341	k__Fungi; k__Fungi_unclassified; k__Fungi_unclassified; k__Fungi_unclassified; k__Fungi_unclassified; k__Fungi_unclassified; k__Fungi_unclassified; k__Fungi_unclassified	0	0	0	0	0	0	0.000193519	0	0	0	0.000274797	0	0.000196995	0	0	0	0	0.000194926	0	0	0	0	0	0	0	0	0	0	0	0	0.0390272	0.035545	0.0253612	0.0290558	0.0272509	0.00792889	0.0265488	0.0215391	0	0	0	0	0	0
